# Supplementary material for: Human milk extracellular vesicle miRNA expression and associations with maternal characteristics in a population-based cohort from the Faroe Islands
Source: Sci Rep. 2021 Mar 12;11:5840. doi: 10.1038/s41598-021-84809-2 (PMC7970999; doi:10.1038/s41598-021-84809-2)
Supplement: Supplementary file 2 — Supplementary Tables. [file 41598_2021_84809_MOESM2_ESM.xlsx]

## Sheet: Title Page
Supplemental Tables
Human milk extracellular vesicle miRNA expression and associations with maternal characteristics in a population-based cohort from the Faroe Islands
Allison Kupsco, Diddier Prada, Damaskini Valvi, Lisa Hu, Maria Skaalum Petersen, Brent Coull, Philippe Grandjean, Pal Weihe, Andrea A. Baccarelli
Corresponding Author:
Allison Kupsco
Email: ak4181@cumc.columbia.edu
P&S Building Room 16-416
630 W 168th St.
New York, NY 10032

## Sheet: Table S1
Table S1. Summary statistics for expression of top expressed 109 BMEV-miRNAs in clusters 1, 2 and 3.
miRNA	Mean Normalized Counts	Standard Deviation	Minimum Count	Maximum Count	25th Percentile	50th Percentile	75th Percentile	Cluster
hsa-miR-4271	740567	922195	1915.97	6.25594e+06	68949.6	341955	1.10468e+06	1
hsa-miR-3197	599519	998938	21222.6	1.08192e+07	181170	322758	577248	1
hsa-miR-2861	395516	218453	22573.7	1.15937e+06	222760	369723	539117	1
hsa-miR-6131	357859	138484	30305.1	1.01294e+06	257365	336628	426748	1
hsa-miR-6752-5p	281934	1.03482e+06	3509.65	1.23541e+07	28588.6	71795.8	172178	1
hsa-miR-6126	226111	256222	6281.94	2.1406e+06	75209.4	145574	279208	1
hsa-miR-6741-5p	138273	120132	3478.16	669371	52859.6	103645	188299	1
hsa-miR-6803-5p	70793.6	57329.5	296.435	319661	27394	56170.3	98003.6	1
hsa-miR-6727-5p	69689.1	51958.4	4755.23	449733	35654.4	57988.3	86752	1
hsa-miR-149-3p	58097.8	73442.3	896.909	876572	17822.9	37272.7	72102.4	1
hsa-miR-1237-5p	47541.1	39006.3	1476.68	255408	21878.1	36045.6	61083.3	1
hsa-miR-1207-5p	36473.6	35251.9	1480.7	235627	11863.6	26452.9	51399.9	1
hsa-miR-5739	34179.1	34087.9	1107.29	255181	11021.3	24332.4	42937.7	1
hsa-miR-6088	30646.7	37118.2	518.814	280475	8905.29	18384.9	38224.3	1
hsa-miR-8078	26745.4	18345.9	523.466	121778	14070	22933.4	35162	1
hsa-miR-6875-5p	47489.9	60236.5	1052.35	360239	7694.88	24794.7	64534.3	2
hsa-miR-4525	41381.7	99232.5	271.569	754531	3227.14	10681.4	29935.7	2
hsa-miR-7107-5p	29481.8	37481.8	358.674	244604	4818.3	13007.6	42303.3	2
hsa-miR-7150	24171.3	58342.8	435.06	455304	1586.21	4430.28	17450.9	2
hsa-miR-4632-5p	15641.9	21448.9	439.968	264149	3657.73	8656.55	19965.1	2
hsa-miR-6799-5p	15063.5	94756.3	676.574	1.49786e+06	1926.87	2886.26	5173.87	2
hsa-miR-4690-5p	14388.7	22270	579.713	182204	2135.34	5684.39	17391.7	2
hsa-miR-6085	13263.5	16624.9	584.388	113673	2420.55	6952.7	18253.5	2
hsa-miR-6798-5p	13209.1	9483.96	905.96	78667.2	7661.58	10792.3	15179.8	2
hsa-miR-6780b-5p	11276.3	19472.6	421.116	223897	2563.87	5164.97	12314	2
hsa-miR-4763-3p	10805.6	8862.2	1196.6	51347.1	4486.34	8015.74	14527.6	2
hsa-miR-6738-5p	10703.5	16962	170.18	112493	935.412	3073.07	12465	2
hsa-miR-3940-5p	10599.3	28700.9	75.1656	243698	736.567	2258.71	7145.26	2
hsa-miR-1273d	10279.3	6304.79	1800.71	57343.8	6273.09	8661.45	12502.4	2
hsa-miR-1915-3p	9063.44	7659.63	284.527	73749.1	4956.83	7109.17	10889.1	2
hsa-miR-6756-5p	8886.95	6161.64	611.042	40420.4	4801.63	7200.7	11595.7	2
hsa-miR-22-3p	8348.72	5156.19	1280.55	34636.1	4960.93	7199.21	10179.3	2
hsa-miR-3687	8317.01	7386.17	526.717	77808.6	3774.24	6220.78	10366.8	2
hsa-miR-4459	7788.41	3723.3	2003.75	35674.2	5575.7	6899.56	8662.38	2
hsa-miR-6821-5p	7682.08	7323.82	304.194	45417	2593.65	5256.69	10182.2	2
hsa-miR-4417	7185.05	6273.06	854.011	61438.2	3581.06	5571.66	8822.14	2
hsa-miR-4734	6835.21	9104.42	221.965	84369.6	1782.46	3817.38	8087.72	2
hsa-miR-6124	6039.99	4124.88	1628.51	45581.8	3957.81	5081.42	6749.09	2
hsa-miR-4478	5826.38	3442.6	1450.99	37123.3	3703.46	5112.43	7068.48	2
hsa-miR-8069	5330.49	3960.93	184.027	28112.8	2258.36	4391.11	7425.87	2
hsa-miR-1273h-5p	5259.7	5095.58	922.376	47182.2	2488.93	3605.78	6268.19	2
hsa-miR-3141	4746.98	3935.24	891.028	40004.3	2714.62	3640.8	5449.61	2
hsa-let-7b-5p	4493.43	2736.58	214.748	20054.5	2483.01	3863.73	5751.62	3
hsa-miR-3162-5p	4288.2	7344.94	12.3168	75338.9	476.433	1578.41	4921.14	3
hsa-miR-30d-5p	3711.48	2259.97	153.673	19768.7	2144.75	3301.24	4695.74	3
hsa-miR-193b-3p	3663.96	2040.83	102.449	19112.5	2219.8	3355.84	4594.42	3
hsa-miR-3652	3579.09	4217.77	196.534	25233.8	942.357	2032.5	4419.38	3
hsa-miR-6782-5p	3536.52	7837.88	10.47	85788.3	251.763	1056.79	3283.49	3
hsa-let-7c-5p	3294.51	1945.44	165.494	12663.6	1826.8	2915.24	4239.47	3
hsa-miR-6771-5p	3174.4	1841.43	1049.18	18320.4	2143.38	2720.38	3542.24	3
hsa-miR-654-5p	3076.3	5810.45	36.8638	50743	390.876	1098.54	2874.89	3
hsa-miR-4530	2904.39	1263.7	844.202	8776.34	2050.12	2665.22	3509.37	3
hsa-miR-148a-3p	2872.49	2237.77	153.673	20398	1364.83	2346.57	3717.95	3
hsa-miR-92a-3p	2819.37	1377.88	238.39	14050.8	1914.67	2612.68	3415	3
hsa-miR-200c-3p	2743.95	1735.2	124.121	12165.1	1501.97	2250.11	3504.69	3
hsa-miR-3648	2698.21	2926.73	500.683	27126.3	1220.97	1781.15	3015.97	3
hsa-miR-16-5p	2566.01	1790.22	197.017	16686.2	1391.69	2081.51	3253.32	3
hsa-miR-6754-5p	2556.47	2564.43	157.637	16986.2	765.651	1783.71	3356.49	3
hsa-miR-1908-5p	2554.11	2114.77	23.3151	14970.6	1168.58	1869.91	3154.81	3
hsa-miR-7108-5p	2495.27	1210.07	247.693	9391.86	1649.74	2349.43	3114.33	3
hsa-miR-141-3p	2446.83	1912.97	126.091	12490.9	1191.13	1893.07	3210.37	3
hsa-miR-26a-5p	2420.12	1634.79	149.733	14914.1	1370.18	2067.65	3097.44	3
hsa-miR-6781-5p	2417.87	2630.56	246.114	39092	1152.84	1828.92	2803.96	3
hsa-miR-30b-5p	2352.59	1930.46	53.1946	14608.5	1014.7	1876.15	2995.99	3
hsa-miR-4449	2350.88	1759.7	400.58	16405.6	1397.6	1995.4	2688.32	3
hsa-miR-4505	2347.5	1976.84	952.082	18892.9	1637.36	1904.43	2276.9	3
hsa-miR-92b-5p	2277.67	1428.7	231.374	9681.03	1182.49	1940.57	3145.17	3
hsa-miR-146b-5p	2205.98	1488.13	130.031	8676.89	1147.53	1880.38	2700.64	3
hsa-miR-7845-5p	2171.81	1658.79	259.963	13042.4	990.542	1706.49	2949.18	3
hsa-miR-7111-5p	2131.02	4400.92	224.058	76403.1	514.955	1149.66	2600.36	3
hsa-miR-5585-3p	2036.42	2316.67	205.817	20113	711.152	1209.44	2480.13	3
hsa-miR-145-5p	1960.05	1652.27	10.2113	13656.1	558.72	1908.4	2687.51	3
hsa-miR-200a-3p	1934.46	1502.37	72.8962	10100.1	929.826	1548.6	2551.8	3
hsa-miR-205-5p	1884.79	1118.39	232.48	8852.55	1166.46	1641.79	2337.62	3
hsa-let-7a-5p	1822.42	1234.85	143.822	12757.9	1005.71	1532.15	2396.97	3
hsa-miR-4695-5p	1787.35	1522.79	617.686	21799.9	1141.33	1453.2	1999.29	3
hsa-miR-6845-5p	1739.71	907.613	556.307	7568.9	1211.37	1507.92	1973.98	3
hsa-miR-223-3p	1732.82	7693.87	33.223	125702	186.219	339.901	848.855	3
hsa-miR-30a-5p	1701.73	943.522	61.0752	6114.26	1035.7	1516.61	2136.38	3
hsa-miR-1290	1692.1	2755	87.5755	24448.2	472.42	827.824	1619.33	3
hsa-miR-4463	1685.22	639.224	515.829	4775.2	1290.65	1565.44	1912.28	3
hsa-miR-1254	1662.13	1168.49	216.98	8606.78	804.681	1334.7	2230.85	3
hsa-miR-6165	1652.09	815.352	475.924	5672.63	1089.23	1432.13	2029.09	3
hsa-miR-320a	1484.13	742.864	258.092	6964.62	992.201	1337.26	1813.3	3
hsa-miR-24-3p	1464.81	985.323	195.443	9437.2	879.659	1248.96	1876.39	3
hsa-miR-19b-3p	1372.29	945.877	66.9857	6216.93	701.137	1107.34	1731	3
hsa-miR-29a-3p	1357.7	918.513	129.103	7304.41	706.259	1141.45	1751.23	3
hsa-miR-3180-3p	1355.19	979.404	126.407	7551.86	686.67	1053.35	1759.49	3
hsa-miR-4486	1347.68	311.942	733.16	3363.67	1158.76	1298.62	1473.58	3
hsa-miR-6869-5p	1333.53	1312	9.9922	8469.29	397.314	910.008	1833.86	3
hsa-miR-1273e	1309.13	1251.38	213.476	10187.2	546.693	931.759	1576.86	3
hsa-miR-5703	1307.12	688.939	178.521	4494.98	795.747	1154.53	1641.52	3
hsa-miR-125b-5p	1307.1	1058.76	66.9857	12995.4	691.968	1096.83	1678.69	3
hsa-miR-504-3p	1292.93	1341.95	259.363	9612.06	556.852	779.699	1462.46	3
hsa-miR-4507	1291.92	1853.28	281.536	34028.1	746.304	1034.59	1444.56	3
hsa-miR-6722-3p	1268.45	876.442	123.28	4912.14	654.438	1042.1	1606.45	3
hsa-miR-574-5p	1261.35	2115.22	88.4525	17367.3	268.131	558.039	1137.46	3
hsa-miR-320b	1232.15	602.744	204.898	5722.82	837.809	1131.48	1499.04	3
hsa-miR-1285-5p	1231.84	1961.51	49.4644	17128.8	261.561	583.606	1372.72	3
hsa-miR-5196-5p	1229.08	1463.16	228.944	14845.2	594.16	812.238	1285.96	3
hsa-let-7g-5p	1211.98	937.379	41.5165	6005.58	560.78	966.419	1581.18	3
hsa-miR-200b-3p	1211.25	887.552	37.4332	5694.07	571.722	961.818	1615.55	3
hsa-miR-1275	1205.38	1199.9	168.73	7530.86	462.241	775.765	1462.04	3
hsa-miR-191-5p	1199.07	794.994	104.419	7880.37	679.651	1020.5	1464.24	3
hsa-miR-211-3p	1161.13	1208.44	167.975	11071.1	455.961	748.904	1394.55	3
hsa-miR-1343-5p	1152.42	871.699	100.389	6048.85	567.552	896.056	1561.2	3
hsa-miR-5001-5p	1122.52	557.892	308.201	3287.01	711.421	971.95	1397.74	3
hsa-miR-6824-5p	1118.59	1539.61	31.41	11838.7	143.487	495.719	1460.3	3
hsa-miR-4496	1109.25	681.896	162.876	3392.18	581.304	932.134	1501.78	3
hsa-miR-6862-5p	1096.48	848.86	155.577	4793.71	475.425	840.657	1462.09	3
hsa-miR-4534	1081.64	2204.34	281.081	36417.4	617.46	786.532	993.847	3
hsa-miR-30c-5p	1059.66	704.669	61.0752	6210.67	585.593	908.561	1316.34	3
hsa-miR-6127	1055.81	545.185	168.366	2876.45	637.749	979.209	1338.7	3
hsa-miR-21-5p	979.524	1051.72	59.4041	10103	362.794	645.839	1219.84	3
hsa-miR-6778-5p	965.291	773.985	403.761	14314.8	752.735	868.958	1034.1	3
hsa-miR-125a-5p	955.808	670.779	39.4034	6914.31	538.878	796.027	1218.63	3
hsa-miR-181a-5p	937.977	648.119	106.389	6342.7	543.979	794.458	1106.05	3
hsa-miR-663b	936.227	941.946	85.8597	9632.38	375.543	617.85	1087.93	3
hsa-miR-320c	918.231	452.229	191.106	4144.28	608.995	844.415	1099.44	3
hsa-miR-335-5p	896.087	606.707	74.3665	4824.3	494.189	746.533	1144.27	3
hsa-miR-6726-5p	893.868	664.83	212.167	5581.05	515.793	693.269	1008.28	3
hsa-miR-6746-5p	890.03	1097.86	404.348	21502.4	726.684	818.187	915.203	3
hsa-miR-4688	863.151	562.603	149.46	4551.71	476.77	710.941	1089.8	3
hsa-miR-574-3p	855.411	1173.8	97.8358	9064.7	351.557	519.814	744.526	3
hsa-miR-4429	847.785	364.754	197.706	2855.66	605.568	774.018	988.795	3
hsa-miR-4539	826.457	1073.48	118.598	7462.01	290.68	462.295	830.437	3
hsa-miR-23a-3p	803.689	694.559	110.24	9542.61	464.068	654.285	925.805	3
hsa-miR-197-5p	794.098	1497.74	79.7058	16147.5	224.897	375.724	665.845	3
hsa-miR-92b-3p	779.432	385.811	66.9857	3028.13	522.213	703.827	942.231	3
hsa-miR-4800-3p	747.681	668.264	19.3589	5654.7	374.652	581.029	918.473	3
hsa-miR-99a-5p	743.534	463.898	35.463	4656.77	455.232	665.823	885.711	3
hsa-miR-6086	742.399	385.332	269.93	5823.82	578.701	681.853	812.705	3
hsa-miR-564	730.5	840.397	86.6125	6984.19	293.827	467.873	801.177	3
hsa-miR-375	706.285	470.842	27.5824	3612.28	402.979	593.744	855.757	3
hsa-miR-1225-5p	696.466	543.458	40.6468	4427.66	378.852	559.658	824.799	3
hsa-miR-4442	690.483	161.742	327.49	1672.71	571.519	676.304	787.382	3
hsa-miR-320d	668.909	330.181	145.792	3041.27	460.609	607.216	779.687	3
hsa-miR-29c-3p	667.929	492.484	44.2298	3592.32	330.561	542.586	865.414	3
hsa-miR-6894-5p	660.045	158.085	330.022	1871.66	559.929	638.388	738.806	3
hsa-miR-6859-5p	650.084	230.936	229.041	1492.77	501.273	602.26	764.82	3
hsa-miR-193a-5p	643.025	290.223	74.8664	2186.3	438.348	602.816	818.285	3
hsa-miR-1273g-5p	635.622	346.665	188.599	2613.05	406.461	546.934	761.601	3
hsa-miR-27a-3p	624.216	651.921	47.2457	8798.02	295.389	458.012	755.749	3
hsa-miR-4655-5p	623.516	187.965	272.625	2547.43	524.211	598.55	685.038	3
hsa-miR-4533	618.851	233.289	119.707	1417.44	446.362	588.071	765.331	3
hsa-miR-6775-5p	614.143	448.993	196.893	5869.13	391.899	495.62	695.057	3
hsa-miR-4484	610.764	377.222	132.269	3018.3	366.048	500.032	735.711	3
hsa-miR-885-3p	609.947	715.155	19.4535	5414.72	166.835	356.327	805.739	3
hsa-miR-198	607.289	434.286	113.091	4555.03	351.689	501.426	733.903	3
hsa-miR-885-5p	603.41	432.882	23.642	3180.07	316.365	515.5	783.23	3
hsa-miR-6812-5p	596.779	747.307	33.2948	5609.74	138.245	329.859	744.122	3
hsa-miR-4706	595.076	299.668	170.081	2941.46	401.837	525.04	716.541	3
hsa-let-7i-5p	585.32	465.214	48.9731	2938.55	274.989	431.068	758.689	3
hsa-miR-492	577.566	660.096	5.91051	5336.58	193.343	343.456	702.886	3
hsa-miR-4800-5p	570.818	145.444	253.251	1129.7	477.431	555.906	644.814	3
hsa-miR-204-3p	564.584	162.228	234.135	2778.24	498.904	559.623	630.3	3
hsa-miR-4758-5p	562.956	550.25	113.308	5714.89	279.212	391.607	638.29	3
hsa-miR-6880-5p	542.398	186.78	219.733	2257.81	424.224	512.582	615.806	3
hsa-miR-210-5p	539.342	792.438	57.5402	5250.48	159.47	237.632	486.841	3
hsa-miR-181b-5p	531.346	346.467	55.1647	3271.24	287.798	478.784	663.753	3
hsa-let-7f-5p	526.906	415.578	31.2653	4492.36	265.257	416.886	673.481	3
hsa-miR-193a-3p	522.41	375.038	27.5824	2298.55	249.37	437.676	682.706	3
hsa-miR-365a-3p	519.767	291.333	27.5824	2027.79	305.817	468.399	674.151	3
hsa-miR-4728-5p	514.554	271.26	137.506	2511.96	353.64	458.956	602.031	3
hsa-miR-1914-3p	511.615	248.305	153.79	1949.7	363.813	456.203	587.948	3
hsa-miR-6808-5p	509.557	201.398	180.17	2115	388.833	469.736	575.887	3
hsa-miR-484	494.705	258.708	35.463	1953.05	315.687	438.885	629.209	3
hsa-miR-23b-3p	490.687	371.6	15.7934	4409.06	293.016	423.225	577.312	3
hsa-miR-6797-5p	490.261	178.435	173.102	1485.47	366.529	463.031	566.151	3
hsa-miR-25-3p	489.878	311.939	47.284	2375.83	290.96	411.402	603.609	3
hsa-miR-6791-5p	479.62	110.958	205.084	849.569	411.429	481.161	555.073	3
hsa-miR-6794-5p	441.829	247.352	94.2469	1842.23	271.15	371.17	551.925	3
hsa-miR-342-3p	407.185	217.242	39.4034	2185.48	262.102	364.714	491.698	3
hsa-miR-30e-5p	402.678	248.841	30.8349	1934.97	241.808	335.306	506.271	3
hsa-miR-224-5p	401.124	269.017	11.821	1681.61	207.845	346.528	514.48	3
hsa-miR-103a-3p	393.384	254.23	45.4059	1976.48	226.274	335.929	505.232	3
hsa-miR-6787-5p	387.253	329.549	33.7993	2237.43	155.398	286.393	500.249	3
hsa-miR-320e	385.646	162.039	114.27	1119.81	278.803	351.436	455.137	3
hsa-miR-1202	374.083	114.821	165.295	850.291	292.725	353.313	425.531	3
hsa-let-7d-5p	372.547	254.475	29.5525	2493.07	217.389	311.496	465.33	3
hsa-miR-2467-3p	372.399	93.8668	175.953	960	312.615	358.074	417.033	3
hsa-miR-146a-5p	369.453	281.52	21.8857	1758.94	176.012	298.972	473.913	3
hsa-miR-6877-5p	368.182	146.531	151.941	1200.38	260.783	331.06	441.845	3
hsa-miR-345-5p	362.406	139.669	96.5383	970.776	259.998	339.095	440.747	3
hsa-miR-107	355.771	225.336	47.1592	1639.31	212.824	302.695	435.135	3
hsa-miR-8089	354.248	91.4328	159.472	719.145	292.167	341.47	398.537	3
hsa-miR-222-3p	349.304	278.161	37.9419	2158.38	178.826	270.796	423.861	3
hsa-miR-17-5p	340.216	233.5	29.5525	1604.82	183.916	285.955	444.092	3
hsa-miR-99b-5p	336.485	183.911	35.463	1593.32	221.172	295.432	400.513	3
hsa-miR-4430	336.481	156.176	130.518	1344	247.146	302.414	368.078	3
hsa-miR-6829-5p	334.509	75.2564	126.547	632.303	284.909	331.821	384.025	3
hsa-miR-765	323.382	138.441	98.9825	1229.39	232.477	306.943	384.798	3
hsa-miR-4436b-3p	318.679	117.226	96.0457	1001.03	238.808	300.355	363.692	3
hsa-miR-365b-5p	310.543	221.732	53.551	1542.28	160.143	246.364	378.425	3
hsa-miR-6511a-5p	308.917	147.262	73.6573	923.466	202.405	277.644	396.964	3
hsa-miR-93-5p	304.033	210.339	27.5824	2243.61	177.263	251.978	376.54	3
hsa-miR-181d-5p	288.157	172.387	17.7315	1207.31	167.043	251.246	360.831	3
hsa-miR-425-5p	260.063	122.231	70.9261	1336.88	187.419	233.345	291.836	3
hsa-miR-324-3p	236.549	110.913	51.2244	996.237	159.582	220.722	288.25	3

## Sheet: Table S2
Table S2. Top 10 FDR significant, cancer related, KEGG pathways associated with the breast milk extracellular vesicle-miRNAs in top clusters (1, 2 and 3) determined with microT-CDS.
KEGG pathway	p-value	# Genes	# miRNAs	Cluster
Glioma	0.00288	23	10	1
Melanoma	0.0415	23	10	1
Proteoglycans in cancer	2.46e-07	83	21	2
Pancreatic cancer	0.00265	32	15	2
Glioma	0.00265	30	16	2
Choline metabolism in cancer	0.00265	48	18	2
Renal cell carcinoma	0.00826	30	16	2
Non-small cell lung cancer	0.0176	26	13	2
Prostate cancer	0.0199	41	17	2
Endometrial cancer	0.0263	26	15	2
Colorectal cancer	0.032	29	17	2
Proteoglycans in cancer	4.21e-09	142	57	3
Glioma	1.04e-05	51	52	3
Pathways in cancer	1.04e-05	275	66	3
Pancreatic cancer	0.000781	50	53	3
Prostate cancer	0.000781	67	57	3
Non-small cell lung cancer	0.000871	42	50	3
Endometrial cancer	0.00118	41	50	3
Renal cell carcinoma	0.00242	50	48	3
Melanoma	0.00327	53	55	3
Small cell lung cancer	0.01	62	47	3
Bold: Pathways shared between all clusters. KEGG: Kyoto Encyclopedia for Genes and Genomes. FDR: False Discovery Rates.

## Sheet: Table S3
Table S3. Significantly enriched KEGG pathways (p ≤ 0.05) following FDR correction for mRNA targets in Clusters 1, 2 and 3 predicted by TargetScan and microT-CDS.
KEGG pathway	p-value	# Genes	# miRNAs	mRNA Target Identification Method	Cluster
Estrogen signaling pathway	0.000138	29	11	microT	1
Thyroid hormone signaling pathway	0.000138	39	12	microT	1
Axon guidance	0.00111	41	12	microT	1
ECM-receptor interaction	0.00125	23	12	microT	1
Glioma	0.00288	23	10	microT	1
Ras signaling pathway	0.00616	66	13	microT	1
Thyroid hormone synthesis	0.00929	21	10	microT	1
ErbB signaling pathway	0.0116	30	12	microT	1
Focal adhesion	0.0131	62	12	microT	1
Insulin secretion	0.0223	30	10	microT	1
Gap junction	0.0223	26	12	microT	1
MAPK signaling pathway	0.0223	68	13	microT	1
Synaptic vesicle cycle	0.0247	21	8	microT	1
PI3K-Akt signaling pathway	0.0357	91	12	microT	1
mTOR signaling pathway	0.0415	21	9	microT	1
Adherens junction	0.0415	21	9	microT	1
AMPK signaling pathway	0.0415	38	10	microT	1
Melanoma	0.0415	23	10	microT	1
Adrenergic signaling in cardiomyocytes	0.0415	42	11	microT	1
Regulation of actin cytoskeleton	0.0468	61	11	microT	1
Oxytocin signaling pathway	0.0012482	63	12	TargetScan	1
Proteoglycans in cancer	0.00162685	64	13	TargetScan	1
Endocytosis	0.00214407	74	14	TargetScan	1
Arrhythmogenic right ventricular cardiomyopathy (ARVC)	0.00289968	30	11	TargetScan	1
Cell adhesion molecules (CAMs)	0.00342702	43	12	TargetScan	1
Platelet activation	0.00431238	48	14	TargetScan	1
Choline metabolism in cancer	0.00441303	37	10	TargetScan	1
Focal adhesion	0.00441303	72	12	TargetScan	1
Caffeine metabolism	0.00715655	3	3	TargetScan	1
Cholinergic synapse	0.00715655	41	12	TargetScan	1
Ras signaling pathway	0.0305629	70	13	TargetScan	1
Glioma	0.0348161	23	8	TargetScan	1
Hypertrophic cardiomyopathy (HCM)	0.0348161	32	12	TargetScan	1
Central carbon metabolism in cancer	0.0447764	25	6	TargetScan	1
Endometrial cancer	0.0447764	21	10	TargetScan	1
Proteoglycans in cancer	2.46e-07	83	21	microT	2
Fatty acid biosynthesis	3.69e-05	3	2	microT	2
Endocytosis	0.000495217	90	22	microT	2
Glycosphingolipid biosynthesis - lacto and neolacto series	0.00265227	9	9	microT	2
Pancreatic cancer	0.00265227	32	15	microT	2
Glioma	0.00265227	30	16	microT	2
Choline metabolism in cancer	0.00265227	48	18	microT	2
Signaling pathways regulating pluripotency of stem cells	0.00265227	57	19	microT	2
Adrenergic signaling in cardiomyocytes	0.00265227	62	21	microT	2
ECM-receptor interaction	0.00265587	35	17	microT	2
FoxO signaling pathway	0.00371722	55	18	microT	2
Estrogen signaling pathway	0.00372794	41	19	microT	2
Axon guidance	0.00463085	57	19	microT	2
Regulation of actin cytoskeleton	0.00463085	87	22	microT	2
cAMP signaling pathway	0.00463085	84	23	microT	2
Progesterone-mediated oocyte maturation	0.00475169	43	18	microT	2
Platelet activation	0.00507272	56	17	microT	2
Renal cell carcinoma	0.00826332	30	16	microT	2
Glutamatergic synapse	0.00829657	44	17	microT	2
N-Glycan biosynthesis	0.00924436	22	14	microT	2
Thyroid hormone signaling pathway	0.00924436	49	22	microT	2
Steroid biosynthesis	0.0119909	8	9	microT	2
Acute myeloid leukemia	0.0119909	28	16	microT	2
Fc gamma R-mediated phagocytosis	0.0119909	42	17	microT	2
Inflammatory mediator regulation of TRP channels	0.013277	39	18	microT	2
Prolactin signaling pathway	0.0134951	32	15	microT	2
ErbB signaling pathway	0.0134951	37	16	microT	2
Non-small cell lung cancer	0.0175735	26	13	microT	2
Prostate cancer	0.0199305	41	17	microT	2
Type II diabetes mellitus	0.0243121	23	13	microT	2
Other types of O-glycan biosynthesis	0.0262647	12	12	microT	2
Endometrial cancer	0.0262647	26	15	microT	2
Focal adhesion	0.0262647	81	21	microT	2
Hippo signaling pathway	0.0284381	61	19	microT	2
Colorectal cancer	0.0319714	29	17	microT	2
Morphine addiction	0.0319714	39	20	microT	2
Sphingolipid signaling pathway	0.0391935	47	18	microT	2
Oxytocin signaling pathway	0.0391935	63	20	microT	2
Hedgehog signaling pathway	0.0418208	24	16	microT	2
AMPK signaling pathway	0.0418208	46	21	microT	2
Rap1 signaling pathway	0.0435039	80	21	microT	2
cGMP-PKG signaling pathway	0.047873	65	21	microT	2
Fatty acid biosynthesis	1.6e-05	3	3	TargetScan	2
Fatty acid metabolism	6.37e-05	16	15	TargetScan	2
Thyroid hormone signaling pathway	6.37e-05	47	23	TargetScan	2
ECM-receptor interaction	0.00702802	37	16	TargetScan	2
Other types of O-glycan biosynthesis	0.0105609	14	11	TargetScan	2
Vitamin digestion and absorption	0.0268982	12	9	TargetScan	2
Amino sugar and nucleotide sugar metabolism	0.0268982	19	16	TargetScan	2
Focal adhesion	0.0288129	80	22	TargetScan	2
Prion diseases	2.22e-15	6	2	Tarbase	2
Fatty acid biosynthesis	6.42e-12	1	2	Tarbase	2
Hippo signaling pathway	1.96e-09	33	5	Tarbase	2
Transcriptional misregulation in cancer	1.17e-06	46	5	Tarbase	2
Hepatitis B	3.89e-05	37	3	Tarbase	2
Viral carcinogenesis	3.89e-05	50	4	Tarbase	2
Proteoglycans in cancer	0.000227174	46	5	Tarbase	2
Adherens junction	0.00172933	19	5	Tarbase	2
Cell cycle	0.00257414	34	6	Tarbase	2
Renal cell carcinoma	0.00319113	20	4	Tarbase	2
Endocytosis	0.00447835	49	6	Tarbase	2
Focal adhesion	0.00447835	51	6	Tarbase	2
Central carbon metabolism in cancer	0.00614774	17	3	Tarbase	2
Long-term depression	0.00614774	14	4	Tarbase	2
Lysine degradation	0.00684331	11	5	Tarbase	2
Bacterial invasion of epithelial cells	0.00969442	20	5	Tarbase	2
Pathogenic Escherichia coli infection	0.0114239	18	4	Tarbase	2
Regulation of actin cytoskeleton	0.0114239	45	6	Tarbase	2
TGF-beta signaling pathway	0.0125775	18	1	Tarbase	2
Estrogen signaling pathway	0.0125775	25	4	Tarbase	2
Glioma	0.0125775	17	4	Tarbase	2
Rap1 signaling pathway	0.0125775	49	6	Tarbase	2
2-Oxocarboxylic acid metabolism	0.0127903	6	2	Tarbase	2
Chronic myeloid leukemia	0.0161074	20	4	Tarbase	2
Endometrial cancer	0.028519	16	3	Tarbase	2
Huntington's disease	0.0294114	34	4	Tarbase	2
Prolactin signaling pathway	0.0336084	18	3	Tarbase	2
Gap junction	0.0374057	25	4	Tarbase	2
Colorectal cancer	0.0413083	16	3	Tarbase	2
Glycosylphosphatidylinositol(GPI)-anchor biosynthesis	0.0461394	8	3	Tarbase	2
Mucin type O-Glycan biosynthesis	3.58e-09	23	33	microT	3
Proteoglycans in cancer	4.21e-09	142	57	microT	3
Morphine addiction	1.04e-08	71	52	microT	3
GABAergic synapse	1.04e-07	66	50	microT	3
Focal adhesion	2.03e-07	158	58	microT	3
Axon guidance	2.06e-06	98	56	microT	3
Glioma	1.04e-05	51	52	microT	3
Pathways in cancer	1.04e-05	275	66	microT	3
Circadian entrainment	2.63e-05	73	53	microT	3
Adherens junction	2.71e-05	57	51	microT	3
ErbB signaling pathway	3.95e-05	69	50	microT	3
ECM-receptor interaction	4.96e-05	60	45	microT	3
Estrogen signaling pathway	0.000143866	73	55	microT	3
Ras signaling pathway	0.00016321	158	64	microT	3
Amphetamine addiction	0.000192275	51	46	microT	3
Thyroid hormone signaling pathway	0.000296329	85	53	microT	3
Arrhythmogenic right ventricular cardiomyopathy (ARVC)	0.00038053	55	41	microT	3
Retrograde endocannabinoid signaling	0.000441176	76	54	microT	3
Nicotine addiction	0.000589892	30	40	microT	3
Platelet activation	0.000589892	93	55	microT	3
Cholinergic synapse	0.000622806	83	55	microT	3
MAPK signaling pathway	0.000622806	177	66	microT	3
Gap junction	0.000692831	65	54	microT	3
Regulation of actin cytoskeleton	0.000697939	150	59	microT	3
Dopaminergic synapse	0.00076235	96	59	microT	3
Lysine degradation	0.000780674	35	45	microT	3
Pancreatic cancer	0.000780674	50	53	microT	3
Prostate cancer	0.000780674	67	57	microT	3
N-Glycan biosynthesis	0.000871176	33	39	microT	3
Non-small cell lung cancer	0.000871176	42	50	microT	3
Long-term potentiation	0.000871176	53	53	microT	3
Adrenergic signaling in cardiomyocytes	0.000882965	103	57	microT	3
Thyroid hormone synthesis	0.000883858	52	46	microT	3
PI3K-Akt signaling pathway	0.000883858	227	63	microT	3
cAMP signaling pathway	0.00095543	139	60	microT	3
Oxytocin signaling pathway	0.00106666	112	56	microT	3
Endometrial cancer	0.0011846	41	50	microT	3
Glutamatergic synapse	0.00129896	81	55	microT	3
AMPK signaling pathway	0.00205233	89	54	microT	3
Renal cell carcinoma	0.00241998	50	48	microT	3
Endocytosis	0.00269751	142	61	microT	3
Melanoma	0.00327119	53	55	microT	3
FoxO signaling pathway	0.00445384	94	56	microT	3
Rap1 signaling pathway	0.00511186	142	61	microT	3
T cell receptor signaling pathway	0.00938943	73	54	microT	3
Small cell lung cancer	0.0100238	62	47	microT	3
Prolactin signaling pathway	0.0100238	50	50	microT	3
Bacterial invasion of epithelial cells	0.0105152	57	46	microT	3
Chronic myeloid leukemia	0.0105152	53	49	microT	3
Neurotrophin signaling pathway	0.0105152	86	59	microT	3
Cocaine addiction	0.0177674	35	44	microT	3
Colorectal cancer	0.018548	45	47	microT	3
TGF-beta signaling pathway	0.0202883	50	46	microT	3
cGMP-PKG signaling pathway	0.0217636	112	57	microT	3
Hepatitis B	0.0233507	95	59	microT	3
Viral carcinogenesis	0.025746	121	55	microT	3
Glycosaminoglycan biosynthesis - heparan sulfate / heparin	0.0284718	17	28	microT	3
Long-term depression	0.0284718	41	47	microT	3
Cell adhesion molecules (CAMs)	0.0284718	96	54	microT	3
Signaling pathways regulating pluripotency of stem cells	0.0295842	93	55	microT	3
mTOR signaling pathway	0.0313152	45	53	microT	3
Hippo signaling pathway	0.0339628	92	52	microT	3
Gastric acid secretion	0.0355725	55	43	microT	3
Apoptosis	0.0404724	61	48	microT	3
p53 signaling pathway	0.0455565	49	47	microT	3
GnRH signaling pathway	0.0455565	63	49	microT	3
Acute myeloid leukemia	0.0455565	41	51	microT	3
ECM-receptor interaction	7.8e-10	46	29	TargetScan	3
Glycosphingolipid biosynthesis - ganglio series	0.000457987	10	14	TargetScan	3
Mucin type O-Glycan biosynthesis	0.000583962	16	23	TargetScan	3
Pathways in cancer	0.000583962	209	58	TargetScan	3
Glioma	0.00180517	40	32	TargetScan	3
Focal adhesion	0.00250042	119	48	TargetScan	3
Prion diseases	0.00439173	11	13	TargetScan	3
MAPK signaling pathway	0.00439173	140	51	TargetScan	3
Hippo signaling pathway	0.0045256	87	45	TargetScan	3
Ras signaling pathway	0.0045256	127	51	TargetScan	3
Proteoglycans in cancer	0.00454143	106	45	TargetScan	3
ErbB signaling pathway	0.0056803	48	36	TargetScan	3
Axon guidance	0.0056803	76	43	TargetScan	3
Fatty acid biosynthesis	0.00628841	5	7	TargetScan	3
Nicotine addiction	0.00628841	22	27	TargetScan	3
Synaptic vesicle cycle	0.00991776	37	28	TargetScan	3
Endometrial cancer	0.00991776	35	32	TargetScan	3
Adherens junction	0.00991776	41	38	TargetScan	3
PI3K-Akt signaling pathway	0.0181523	179	55	TargetScan	3
Prostate cancer	0.0185719	52	37	TargetScan	3
Signaling pathways regulating pluripotency of stem cells	0.0185719	77	45	TargetScan	3
Rap1 signaling pathway	0.0342849	113	46	TargetScan	3
Proteoglycans in cancer	2.39e-19	151	35	Tarbase	3
Viral carcinogenesis	3.2e-17	151	35	Tarbase	3
ECM-receptor interaction	3.7e-13	54	28	Tarbase	3
Protein processing in endoplasmic reticulum	4.43e-13	130	35	Tarbase	3
Adherens junction	1.44e-08	62	34	Tarbase	3
Pathways in cancer	3.71e-08	263	36	Tarbase	3
Endocytosis	4.29e-08	148	35	Tarbase	3
Ubiquitin mediated proteolysis	6.42e-08	107	33	Tarbase	3
TGF-beta signaling pathway	1.12e-07	59	28	Tarbase	3
Chronic myeloid leukemia	1.22e-07	59	30	Tarbase	3
Hippo signaling pathway	1.22e-07	101	35	Tarbase	3
Renal cell carcinoma	1.25e-07	53	31	Tarbase	3
Cell cycle	1.62e-07	93	34	Tarbase	3
N-Glycan biosynthesis	2.29e-07	37	26	Tarbase	3
Hepatitis B	3.64e-07	100	31	Tarbase	3
Lysine degradation	4.8e-07	36	30	Tarbase	3
Bacterial invasion of epithelial cells	5.3e-07	60	34	Tarbase	3
Sphingolipid signaling pathway	7.72e-07	84	30	Tarbase	3
Glioma	7.72e-07	49	32	Tarbase	3
Small cell lung cancer	1.12e-06	68	29	Tarbase	3
Prostate cancer	1.54e-06	69	33	Tarbase	3
Pancreatic cancer	1.61e-06	51	31	Tarbase	3
Focal adhesion	1.75e-06	144	37	Tarbase	3
Estrogen signaling pathway	3.08e-06	70	32	Tarbase	3
mTOR signaling pathway	5.21e-06	50	28	Tarbase	3
Thyroid hormone signaling pathway	6.02e-06	83	34	Tarbase	3
FoxO signaling pathway	1.03e-05	97	33	Tarbase	3
Oocyte meiosis	1.09e-05	79	35	Tarbase	3
TNF signaling pathway	1.09e-05	80	35	Tarbase	3
Colorectal cancer	2.49e-05	49	35	Tarbase	3
Steroid biosynthesis	4.42e-05	15	20	Tarbase	3
Signaling pathways regulating pluripotency of stem cells	7.84e-05	94	34	Tarbase	3
Lysosome	9.44e-05	81	30	Tarbase	3
HTLV-I infection	0.000186857	166	35	Tarbase	3
Shigellosis	0.000210871	48	30	Tarbase	3
Neurotrophin signaling pathway	0.00022636	83	33	Tarbase	3
Acute myeloid leukemia	0.000389814	43	27	Tarbase	3
Toxoplasmosis	0.000404066	81	30	Tarbase	3
Phosphatidylinositol signaling system	0.000448697	56	30	Tarbase	3
Prion diseases	0.0005211	17	21	Tarbase	3
Endometrial cancer	0.00062406	39	30	Tarbase	3
AMPK signaling pathway	0.000646307	86	32	Tarbase	3
HIF-1 signaling pathway	0.000702753	74	34	Tarbase	3
Progesterone-mediated oocyte maturation	0.000800437	63	31	Tarbase	3
Fatty acid metabolism	0.000809366	29	24	Tarbase	3
p53 signaling pathway	0.000837093	50	28	Tarbase	3
RNA transport	0.00115235	110	36	Tarbase	3
Non-small cell lung cancer	0.00130137	39	28	Tarbase	3
Inositol phosphate metabolism	0.00172888	42	25	Tarbase	3
Spliceosome	0.00206105	87	31	Tarbase	3
Epstein-Barr virus infection	0.00252205	131	35	Tarbase	3
Chagas disease (American trypanosomiasis)	0.00489388	69	31	Tarbase	3
mRNA surveillance pathway	0.00517129	63	30	Tarbase	3
Thyroid cancer	0.0052462	22	25	Tarbase	3
Regulation of actin cytoskeleton	0.00668662	130	36	Tarbase	3
Wnt signaling pathway	0.00757182	86	36	Tarbase	3
Amoebiasis	0.00930507	69	31	Tarbase	3
Notch signaling pathway	0.0097893	35	24	Tarbase	3
Bladder cancer	0.0097893	29	29	Tarbase	3
Apoptosis	0.0123271	58	30	Tarbase	3
Leukocyte transendothelial migration	0.0123271	73	33	Tarbase	3
Melanoma	0.0148756	46	31	Tarbase	3
Proteasome	0.0162669	33	23	Tarbase	3
Epithelial cell signaling in Helicobacter pylori infection	0.0170068	46	29	Tarbase	3
Insulin signaling pathway	0.0170068	89	34	Tarbase	3
PI3K-Akt signaling pathway	0.0186686	199	37	Tarbase	3
Fatty acid biosynthesis	0.0221899	6	16	Tarbase	3
Platelet activation	0.0232349	79	33	Tarbase	3
Fatty acid elongation	0.0245648	14	17	Tarbase	3
Central carbon metabolism in cancer	0.0245648	45	30	Tarbase	3
Legionellosis	0.0288055	38	29	Tarbase	3
Vibrio cholerae infection	0.0332878	37	29	Tarbase	3
Sulfur metabolism	0.0345089	7	11	Tarbase	3
RNA degradation	0.0375845	51	32	Tarbase	3
Fc gamma R-mediated phagocytosis	0.0382209	58	32	Tarbase	3
Terpenoid backbone biosynthesis	0.0406556	15	18	Tarbase	3
Transcriptional misregulation in cancer	0.0471344	106	35	Tarbase	3

## Sheet: Table S4
Table S4. Significantly enriched Gene Ontology (GO) categories (p ≤ 0.05) following FDR correction for mRNA targets in Cluster 1 predicted by TargetScan and microT-CDS.
GO Category	p-value	Genes	miRNAs	Prediction Method	Cluster
organelle	6.8e-106	1965	15	microT	1
ion binding	2.86e-55	1207	15	microT	1
cellular nitrogen compound metabolic process	5.47e-51	952	15	microT	1
biosynthetic process	1.26e-41	826	15	microT	1
nucleic acid binding transcription factor activity	8.58e-23	244	15	microT	1
cellular protein modification process	1.46e-19	458	15	microT	1
gene expression	1.49e-19	135	14	microT	1
small molecule metabolic process	9.28e-19	456	14	microT	1
symbiosis, encompassing mutualism through parasitism	3.39e-17	125	14	microT	1
neurotrophin TRK receptor signaling pathway	9.07e-17	70	12	microT	1
enzyme binding	2.05e-16	280	15	microT	1
cellular_component	4.35e-15	3112	15	microT	1
molecular_function	2.87e-14	3068	15	microT	1
viral process	1.04e-13	105	12	microT	1
protein complex	2.19e-13	713	15	microT	1
protein binding transcription factor activity	3.24e-13	118	14	microT	1
cytoskeletal protein binding	4.38e-13	178	14	microT	1
blood coagulation	1.85e-11	102	13	microT	1
synaptic transmission	1.85e-11	105	13	microT	1
Fc-epsilon receptor signaling pathway	6.27e-10	41	10	microT	1
cytosol	4.38e-09	509	15	microT	1
epidermal growth factor receptor signaling pathway	4.44e-08	54	13	microT	1
cell junction assembly	1.18e-07	23	11	microT	1
catabolic process	2.04e-07	340	13	microT	1
cell junction organization	2.3e-07	44	11	microT	1
cellular protein metabolic process	2.79e-07	87	12	microT	1
cell-cell signaling	1.09e-06	135	13	microT	1
enzyme regulator activity	1.74e-06	164	11	microT	1
membrane organization	1.74e-06	114	12	microT	1
fibroblast growth factor receptor signaling pathway	2.48e-06	49	12	microT	1
phosphatidylinositol-mediated signaling	4.3e-06	38	9	microT	1
cellular component assembly	5.73e-06	232	13	microT	1
insulin receptor signaling pathway	8e-06	46	11	microT	1
cell death	9.51e-06	173	14	microT	1
platelet activation	1.13e-05	46	10	microT	1
response to stress	2.24e-05	391	15	microT	1
axon guidance	9.65e-05	100	14	microT	1
toll-like receptor TLR1:TLR2 signaling pathway	0.000250946	17	9	microT	1
toll-like receptor TLR6:TLR2 signaling pathway	0.000250946	17	9	microT	1
nucleobase-containing compound catabolic process	0.000250946	156	12	microT	1
post-translational protein modification	0.000344704	33	9	microT	1
activation of signaling protein activity involved in unfolded protein response	0.000898139	17	8	microT	1
cell motility	0.000967635	110	14	microT	1
glycosaminoglycan metabolic process	0.00103618	24	9	microT	1
energy reserve metabolic process	0.00103618	24	11	microT	1
nucleoplasm	0.00109716	203	14	microT	1
leukocyte migration	0.0011754	28	11	microT	1
platelet degranulation	0.00180273	18	10	microT	1
transcription, DNA-templated	0.00310213	450	15	microT	1
toll-like receptor 4 signaling pathway	0.00312332	22	10	microT	1
cytoskeleton organization	0.0033298	128	12	microT	1
cellular lipid metabolic process	0.00515106	28	11	microT	1
chondroitin sulfate metabolic process	0.00516532	13	8	microT	1
toll-like receptor 10 signaling pathway	0.00527294	14	8	microT	1
transferrin transport	0.00552778	12	6	microT	1
vitamin metabolic process	0.00701777	17	7	microT	1
protein N-linked glycosylation via asparagine	0.00754748	22	9	microT	1
transcription initiation from RNA polymerase II promoter	0.00838294	45	12	microT	1
Fc-gamma receptor signaling pathway involved in phagocytosis	0.0101455	15	7	microT	1
mitotic cell cycle	0.0101455	61	12	microT	1
anatomical structure morphogenesis	0.0105116	25	13	microT	1
toll-like receptor 2 signaling pathway	0.0107287	17	9	microT	1
immune system process	0.0120257	266	14	microT	1
interaction with host	0.0125283	10	5	microT	1
macromolecular complex assembly	0.0125283	143	13	microT	1
cellular component disassembly involved in execution phase of apoptosis	0.013598	11	8	microT	1
phagosome maturation	0.0136427	12	6	microT	1
mRNA metabolic process	0.0136427	36	9	microT	1
biological_process	0.0137276	2914	15	microT	1
transmembrane transporter activity	0.0152886	183	15	microT	1
toll-like receptor 9 signaling pathway	0.0169061	15	9	microT	1
protein complex assembly	0.0169061	128	13	microT	1
extracellular matrix disassembly	0.0173185	22	10	microT	1
small conjugating protein binding	0.0173185	22	10	microT	1
generation of precursor metabolites and energy	0.0173185	60	11	microT	1
toll-like receptor 5 signaling pathway	0.0174033	14	8	microT	1
phospholipid metabolic process	0.0174033	34	12	microT	1
lipid binding	0.0188369	116	13	microT	1
TRIF-dependent toll-like receptor signaling pathway	0.0221865	14	7	microT	1
MyD88-independent toll-like receptor signaling pathway	0.0251964	15	7	microT	1
glycerophospholipid biosynthetic process	0.0252328	18	10	microT	1
RNA metabolic process	0.0255786	41	9	microT	1
phototransduction, visible light	0.0259133	20	10	microT	1
extracellular matrix organization	0.0259133	69	13	microT	1
toll-like receptor signaling pathway	0.028202	22	10	microT	1
cytoskeleton-dependent intracellular transport	0.0316639	24	11	microT	1
protein binding, bridging	0.0327579	33	10	microT	1
water-soluble vitamin metabolic process	0.0331849	14	7	microT	1
DNA metabolic process	0.033517	129	13	microT	1
calmodulin binding	0.0376427	55	11	microT	1
beta-catenin binding	0.0376427	31	13	microT	1
adherens junction organization	0.0455829	12	7	microT	1
organelle	1.67e-93	2177	15	TargetScan	1
ion binding	2.64e-42	1305	15	TargetScan	1
cellular nitrogen compound metabolic process	2.6e-36	1009	15	TargetScan	1
small molecule metabolic process	2.99e-27	550	15	TargetScan	1
biosynthetic process	9.9e-23	842	15	TargetScan	1
neurotrophin TRK receptor signaling pathway	5.84e-21	83	12	TargetScan	1
enzyme binding	8.65e-18	319	15	TargetScan	1
blood coagulation	8.77e-18	129	14	TargetScan	1
symbiosis, encompassing mutualism through parasitism	2.04e-15	133	13	TargetScan	1
viral process	9.19e-14	116	13	TargetScan	1
cellular_component	1.78e-13	3576	15	TargetScan	1
cytoskeletal protein binding	3.55e-13	199	14	TargetScan	1
nucleic acid binding transcription factor activity	3.92e-13	237	15	TargetScan	1
synaptic transmission	7.89e-13	120	15	TargetScan	1
cellular protein modification process	2.33e-12	477	15	TargetScan	1
catabolic process	1.75e-11	410	15	TargetScan	1
protein complex	6.12e-11	792	15	TargetScan	1
cell-cell signaling	1.27e-10	167	15	TargetScan	1
platelet activation	1.62e-09	60	13	TargetScan	1
gene expression	2.16e-09	120	12	TargetScan	1
molecular_function	2.26e-09	3498	15	TargetScan	1
response to stress	3.88e-08	467	15	TargetScan	1
Fc-epsilon receptor signaling pathway	4.79e-08	41	12	TargetScan	1
membrane organization	1.33e-07	132	12	TargetScan	1
transmembrane transporter activity	3.02e-07	241	15	TargetScan	1
immune system process	1.89e-06	336	15	TargetScan	1
glycosaminoglycan metabolic process	1.95e-06	32	12	TargetScan	1
cell junction organization	1.95e-06	46	12	TargetScan	1
enzyme regulator activity	2.03e-06	184	14	TargetScan	1
leukocyte migration	2.47e-06	37	11	TargetScan	1
extracellular matrix organization	2.8e-06	96	15	TargetScan	1
epidermal growth factor receptor signaling pathway	4.54e-06	54	12	TargetScan	1
cell junction assembly	6.47e-06	22	12	TargetScan	1
cytosol	7.62e-06	551	15	TargetScan	1
protein binding transcription factor activity	1.38e-05	105	12	TargetScan	1
cellular component assembly	1.73e-05	259	15	TargetScan	1
axon guidance	3.43e-05	114	15	TargetScan	1
nucleobase-containing compound catabolic process	3.54e-05	181	13	TargetScan	1
energy reserve metabolic process	5.69e-05	29	11	TargetScan	1
cellular protein metabolic process	5.69e-05	88	13	TargetScan	1
chondroitin sulfate metabolic process	8.28e-05	17	10	TargetScan	1
cell motility	8.95e-05	129	15	TargetScan	1
phototransduction, visible light	0.000121281	28	10	TargetScan	1
phospholipid metabolic process	0.000123573	45	12	TargetScan	1
vitamin metabolic process	0.000470761	21	10	TargetScan	1
glycerophospholipid biosynthetic process	0.000538787	24	11	TargetScan	1
insulin receptor signaling pathway	0.000687536	45	12	TargetScan	1
extracellular matrix disassembly	0.000772484	28	10	TargetScan	1
cell death	0.00113787	182	13	TargetScan	1
biological_process	0.00120695	3383	15	TargetScan	1
toll-like receptor TLR1:TLR2 signaling pathway	0.00127991	17	9	TargetScan	1
toll-like receptor TLR6:TLR2 signaling pathway	0.00127991	17	9	TargetScan	1
regulation of rhodopsin mediated signaling pathway	0.00168528	11	9	TargetScan	1
innate immune response	0.00169382	150	14	TargetScan	1
generation of precursor metabolites and energy	0.00210703	72	13	TargetScan	1
fibroblast growth factor receptor signaling pathway	0.00218136	45	12	TargetScan	1
xenobiotic metabolic process	0.00230518	33	10	TargetScan	1
water-soluble vitamin metabolic process	0.00233977	18	10	TargetScan	1
cytoskeleton organization	0.00257007	145	15	TargetScan	1
platelet degranulation	0.00293805	19	12	TargetScan	1
phosphatidylinositol-mediated signaling	0.00295206	34	12	TargetScan	1
toll-like receptor 9 signaling pathway	0.00305847	18	8	TargetScan	1
sulfur compound metabolic process	0.0037626	62	13	TargetScan	1
regulation of small GTPase mediated signal transduction	0.00538321	52	12	TargetScan	1
toll-like receptor 10 signaling pathway	0.00564082	15	8	TargetScan	1
adherens junction organization	0.0065439	15	8	TargetScan	1
Golgi lumen	0.0065439	22	9	TargetScan	1
post-translational protein modification	0.00839578	32	12	TargetScan	1
cellular lipid metabolic process	0.00839578	30	13	TargetScan	1
phosphatidylinositol biosynthetic process	0.0105272	18	8	TargetScan	1
cellular component disassembly involved in execution phase of apoptosis	0.0111496	12	7	TargetScan	1
nucleoplasm	0.0112292	221	15	TargetScan	1
glycosaminoglycan catabolic process	0.0113557	10	7	TargetScan	1
macromolecular complex assembly	0.0118376	162	14	TargetScan	1
rhodopsin mediated signaling pathway	0.015682	12	9	TargetScan	1
muscle contraction	0.0179481	31	9	TargetScan	1
nucleotide-binding domain, leucine rich repeat containing receptor signaling pathway	0.0224979	11	8	TargetScan	1
toll-like receptor 5 signaling pathway	0.0236281	15	8	TargetScan	1
glycosaminoglycan biosynthetic process	0.0268079	15	7	TargetScan	1
lipid metabolic process	0.0268079	248	15	TargetScan	1
nervous system development	0.0281791	99	14	TargetScan	1
anatomical structure morphogenesis	0.029165	26	13	TargetScan	1
protein complex assembly	0.0292123	143	14	TargetScan	1
interaction with host	0.0303262	10	7	TargetScan	1
toll-like receptor 2 signaling pathway	0.0405844	17	9	TargetScan	1
plasma membrane organization	0.0414187	32	9	TargetScan	1
lysosomal lumen	0.0419134	15	9	TargetScan	1
apoptotic signaling pathway	0.0420433	31	9	TargetScan	1
small conjugating protein binding	0.042167	23	10	TargetScan	1
homeostatic process	0.043525	159	15	TargetScan	1
vesicle-mediated transport	0.0440579	205	14	TargetScan	1
transferrin transport	0.0467527	11	8	TargetScan	1
vacuole	0.0475501	65	11	TargetScan	1
lipid binding	0.0483163	128	14	TargetScan	1
transcription elongation from RNA polymerase III promoter	0.0496529	6	7	TargetScan	1

## Sheet: Table S5
Supplemental Table S5. Associations between milk collection period and milk EV miRNA expression. Fold change is in relation to 0-7 days postpartum.
Milk Collection Range	miRNA	N	Fold Change	2.5% Confidence	97.5% Confidence	Nominal P Value	FDR Q-Value
14-30 Days Postpartum	let-7a-5p	363	1.60239	1.1662	2.20173	0.00363338	0.0121791
14-30 Days Postpartum	let-7b-5p	363	1.75842	1.28525	2.40579	0.000416989	0.00464612
14-30 Days Postpartum	let-7c-5p	363	1.7351	1.2666	2.3769	0.000599813	0.00492913
14-30 Days Postpartum	let-7d-3p	363	1.82895	1.36344	2.45339	5.6109e-05	0.00156731
14-30 Days Postpartum	let-7d-5p	363	1.61746	1.18158	2.21412	0.00268708	0.0103667
14-30 Days Postpartum	let-7e-5p	363	1.59758	1.16296	2.19464	0.00383031	0.0124411
14-30 Days Postpartum	let-7f-5p	363	1.46155	1.05662	2.02167	0.0218675	0.0398368
14-30 Days Postpartum	let-7g-5p	363	1.75591	1.25664	2.45355	0.000972631	0.00590627
14-30 Days Postpartum	let-7i-5p	363	1.66494	1.20783	2.29505	0.0018519	0.00816784
14-30 Days Postpartum	miR-100-5p	363	1.55862	1.16112	2.09219	0.00313242	0.0112283
14-30 Days Postpartum	miR-101-3p	363	1.41101	1.03722	1.91949	0.0283281	0.0482498
14-30 Days Postpartum	miR-103a-3p	363	1.64057	1.20543	2.23279	0.00164347	0.00788643
14-30 Days Postpartum	miR-106a-5p	363	1.57283	1.16025	2.13211	0.00352811	0.0119216
14-30 Days Postpartum	miR-106b-5p	363	1.49871	1.09592	2.04955	0.0112941	0.0265968
14-30 Days Postpartum	miR-107	363	1.66317	1.22981	2.24923	0.000956243	0.00589214
14-30 Days Postpartum	miR-1202	363	1.43926	1.09651	1.88914	0.00869345	0.0233497
14-30 Days Postpartum	miR-1207-5p	363	1.30202	1.02007	1.66191	0.0340465	0.0550791
14-30 Days Postpartum	miR-1224-5p	363	1.24429	0.988177	1.56679	0.0630534	0.0871927
14-30 Days Postpartum	miR-1225-3p	363	1.04753	0.821058	1.33646	0.70871	0.742374
14-30 Days Postpartum	miR-1225-5p	363	1.41995	1.08497	1.85837	0.0106497	0.0257931
14-30 Days Postpartum	miR-1229-5p	363	1.29144	1.03437	1.6124	0.0239218	0.0424785
14-30 Days Postpartum	miR-1234-3p	363	1.45243	1.07029	1.97101	0.0165726	0.0340938
14-30 Days Postpartum	miR-1236-5p	363	1.09189	0.878793	1.35665	0.427442	0.466402
14-30 Days Postpartum	miR-1237-5p	363	1.2405	1.00295	1.53431	0.0469078	0.0699444
14-30 Days Postpartum	miR-1254	363	1.47365	1.06725	2.03482	0.0185084	0.0362568
14-30 Days Postpartum	miR-125a-5p	363	1.87442	1.36161	2.58036	0.000116813	0.00252735
14-30 Days Postpartum	miR-125b-5p	363	1.79286	1.3092	2.45522	0.000273189	0.00381553
14-30 Days Postpartum	miR-1273c	363	1.13467	0.871328	1.4776	0.348401	0.38928
14-30 Days Postpartum	miR-1273d	363	1.19985	0.90804	1.58543	0.200029	0.240149
14-30 Days Postpartum	miR-1273e	363	1.15705	0.906098	1.4775	0.242228	0.283502
14-30 Days Postpartum	miR-1273g-5p	363	1.23998	0.909388	1.69074	0.173962	0.211897
14-30 Days Postpartum	miR-1273h-5p	363	1.05397	0.818122	1.35782	0.684205	0.720306
14-30 Days Postpartum	miR-1275	363	1.09962	0.861998	1.40275	0.444571	0.482578
14-30 Days Postpartum	miR-128-3p	363	1.66449	1.20963	2.29039	0.00175692	0.00800162
14-30 Days Postpartum	miR-1285-5p	363	0.834793	0.63038	1.10549	0.20763	0.247855
14-30 Days Postpartum	miR-1287-5p	363	1.80225	1.31295	2.4739	0.000267708	0.00381553
14-30 Days Postpartum	miR-1290	362	0.598164	0.439014	0.815008	0.00112969	0.00631121
14-30 Days Postpartum	miR-1291	362	0.999694	0.742599	1.3458	0.998391	0.998391
14-30 Days Postpartum	miR-1304-3p	363	1.10411	0.857441	1.42174	0.442653	0.481744
14-30 Days Postpartum	miR-1306-5p	363	1.57545	1.15838	2.14269	0.00376779	0.0123336
14-30 Days Postpartum	miR-1307-3p	363	1.76336	1.30655	2.3799	0.000209045	0.00340358
14-30 Days Postpartum	miR-1307-5p	363	1.35993	1.00323	1.84346	0.04762	0.0707545
14-30 Days Postpartum	miR-130a-3p	363	1.28647	0.992541	1.66743	0.0569894	0.0816268
14-30 Days Postpartum	miR-130b-3p	363	1.58685	1.20778	2.0849	0.000914878	0.00580809
14-30 Days Postpartum	miR-130b-5p	363	1.33465	0.96111	1.85337	0.0848562	0.110418
14-30 Days Postpartum	miR-1321	363	1.58031	1.16251	2.14825	0.00348658	0.011877
14-30 Days Postpartum	miR-1343-5p	363	1.24148	1.00088	1.53991	0.0490677	0.0723921
14-30 Days Postpartum	miR-141-3p	363	1.52157	1.09971	2.10528	0.0112872	0.0265968
14-30 Days Postpartum	miR-145-5p	363	1.31177	0.903724	1.90404	0.153445	0.189656
14-30 Days Postpartum	miR-146a-5p	363	1.13779	0.854089	1.51572	0.377699	0.417209
14-30 Days Postpartum	miR-146b-5p	363	1.66479	1.20281	2.30421	0.00211605	0.00904721
14-30 Days Postpartum	miR-148a-3p	363	1.50193	1.10324	2.04472	0.00976233	0.0250992
14-30 Days Postpartum	miR-148b-3p	363	1.67466	1.23556	2.26981	0.000889611	0.00580809
14-30 Days Postpartum	miR-149-3p	363	1.27673	1.05877	1.53955	0.0105301	0.0257931
14-30 Days Postpartum	miR-150-3p	363	1.45707	1.13455	1.87128	0.00318895	0.0112283
14-30 Days Postpartum	miR-151a-3p	363	1.63155	1.20956	2.20077	0.00134626	0.00696401
14-30 Days Postpartum	miR-152-3p	363	2.31477	1.6703	3.20792	4.62433e-07	9.68797e-05
14-30 Days Postpartum	miR-1587	363	1.2649	0.97109	1.64759	0.0814321	0.107007
14-30 Days Postpartum	miR-15a-5p	363	1.21009	0.897976	1.63069	0.210233	0.250249
14-30 Days Postpartum	miR-15b-5p	363	1.22976	0.904191	1.67254	0.187475	0.225724
14-30 Days Postpartum	miR-16-5p	363	1.36695	0.998151	1.87201	0.051364	0.0752501
14-30 Days Postpartum	miR-17-5p	363	1.57832	1.15917	2.14902	0.00375647	0.0123336
14-30 Days Postpartum	miR-181a-5p	363	1.71879	1.27474	2.31751	0.000382577	0.00450446
14-30 Days Postpartum	miR-181b-5p	363	1.71274	1.26072	2.32684	0.000577669	0.00492913
14-30 Days Postpartum	miR-181c-5p	363	1.54194	1.17789	2.0185	0.00162431	0.00788643
14-30 Days Postpartum	miR-181d-5p	363	1.74067	1.28165	2.36409	0.000387018	0.00450446
14-30 Days Postpartum	miR-182-5p	363	1.95824	1.41911	2.70219	4.30556e-05	0.00150336
14-30 Days Postpartum	miR-186-5p	363	1.43644	1.06421	1.93885	0.0179503	0.0356454
14-30 Days Postpartum	miR-187-3p	363	1.7214	1.31264	2.25745	8.60898e-05	0.00225448
14-30 Days Postpartum	miR-187-5p	363	1.52083	1.16499	1.98535	0.00204976	0.00894635
14-30 Days Postpartum	miR-1908-5p	363	1.29432	0.985596	1.69975	0.0635092	0.0875341
14-30 Days Postpartum	miR-1909-3p	363	1.41067	1.08348	1.83665	0.0106032	0.0257931
14-30 Days Postpartum	miR-1910-3p	363	1.3594	1.04924	1.76125	0.0201387	0.037839
14-30 Days Postpartum	miR-1913	363	1.40508	0.989816	1.99455	0.0570803	0.0816268
14-30 Days Postpartum	miR-1914-3p	363	1.32933	1.05246	1.67905	0.0168927	0.0345271
14-30 Days Postpartum	miR-1914-5p	363	1.12963	0.878079	1.45325	0.342941	0.384203
14-30 Days Postpartum	miR-1915-3p	363	1.17253	0.980158	1.40266	0.0817236	0.107007
14-30 Days Postpartum	miR-191-5p	363	1.70829	1.26215	2.31213	0.00052524	0.00468772
14-30 Days Postpartum	miR-193a-3p	363	1.62658	1.20596	2.19391	0.00143891	0.00726387
14-30 Days Postpartum	miR-193a-5p	363	1.86028	1.37762	2.51204	5.11446e-05	0.00156731
14-30 Days Postpartum	miR-193b-3p	363	1.84797	1.37927	2.47594	3.88282e-05	0.001479
14-30 Days Postpartum	miR-193b-5p	363	1.61687	1.23526	2.11637	0.000468467	0.00464612
14-30 Days Postpartum	miR-195-5p	363	1.32641	0.965128	1.82292	0.0816528	0.107007
14-30 Days Postpartum	miR-197-3p	363	1.65501	1.22344	2.23882	0.0010826	0.00631121
14-30 Days Postpartum	miR-197-5p	363	1.00606	0.843393	1.2001	0.946461	0.957892
14-30 Days Postpartum	miR-198	363	1.26845	1.01476	1.58556	0.0367344	0.058747
14-30 Days Postpartum	miR-19a-3p	363	1.36289	0.999718	1.85799	0.0502091	0.0738161
14-30 Days Postpartum	miR-19b-3p	363	1.43996	1.05844	1.959	0.0202552	0.037888
14-30 Days Postpartum	miR-200a-3p	363	1.75655	1.27203	2.42563	0.000623494	0.00492913
14-30 Days Postpartum	miR-200b-3p	363	1.7001	1.21149	2.38576	0.00214243	0.00906747
14-30 Days Postpartum	miR-200b-5p	363	1.71594	1.25704	2.34237	0.000672198	0.00505149
14-30 Days Postpartum	miR-200c-3p	363	1.64157	1.18439	2.27523	0.00291984	0.0109233
14-30 Days Postpartum	miR-204-3p	363	1.32777	1.02486	1.72021	0.0318895	0.0523988
14-30 Days Postpartum	miR-205-5p	363	1.43842	1.10172	1.87804	0.00754235	0.0212097
14-30 Days Postpartum	miR-20a-5p	363	1.50302	1.10046	2.05282	0.0104118	0.0257931
14-30 Days Postpartum	miR-20b-5p	363	1.60628	1.18222	2.18246	0.0024434	0.00993964
14-30 Days Postpartum	miR-210-3p	363	1.61217	1.23312	2.10773	0.000478941	0.00464612
14-30 Days Postpartum	miR-210-5p	363	1.19238	0.782542	1.81685	0.412887	0.452879
14-30 Days Postpartum	miR-211-3p	363	1.34051	1.09539	1.64047	0.00445117	0.0138151
14-30 Days Postpartum	miR-212-3p	363	1.29401	0.985364	1.69933	0.0637522	0.0875809
14-30 Days Postpartum	miR-21-5p	363	1.37788	1.01643	1.86788	0.0389307	0.0613232
14-30 Days Postpartum	miR-221-3p	363	1.44331	1.08961	1.91183	0.0105182	0.0257931
14-30 Days Postpartum	miR-222-3p	363	1.64222	1.22363	2.20401	0.000951934	0.00589214
14-30 Days Postpartum	miR-22-3p	363	1.80775	1.35667	2.40882	5.28409e-05	0.00156731
14-30 Days Postpartum	miR-224-5p	363	1.63614	1.21725	2.19917	0.00110289	0.00631121
14-30 Days Postpartum	miR-22-5p	363	1.68213	1.24639	2.27019	0.000674182	0.00505149
14-30 Days Postpartum	miR-2392	363	1.27987	1.01368	1.61596	0.0380669	0.0604168
14-30 Days Postpartum	miR-23a-3p	363	1.1811	0.893653	1.561	0.242098	0.283502
14-30 Days Postpartum	miR-23a-5p	363	0.991103	0.737785	1.3314	0.952679	0.961178
14-30 Days Postpartum	miR-23b-3p	363	1.32218	1.00509	1.7393	0.0459046	0.0688177
14-30 Days Postpartum	miR-24-3p	363	1.39983	1.05756	1.85288	0.0187157	0.0363051
14-30 Days Postpartum	miR-2467-3p	363	1.47094	1.13096	1.91313	0.0040065	0.0127014
14-30 Days Postpartum	miR-25-3p	363	1.39563	1.04481	1.86426	0.0240272	0.0424785
14-30 Days Postpartum	miR-26a-5p	363	1.60689	1.18165	2.18515	0.00249236	0.00994571
14-30 Days Postpartum	miR-26b-5p	363	1.43866	1.03508	1.99959	0.0303721	0.0513142
14-30 Days Postpartum	miR-27a-3p	362	1.14553	0.854717	1.53529	0.363185	0.403646
14-30 Days Postpartum	miR-27a-5p	363	0.625104	0.444615	0.878861	0.00687607	0.0198695
14-30 Days Postpartum	miR-27b-3p	363	1.30515	0.979378	1.73927	0.0691046	0.0931023
14-30 Days Postpartum	miR-28-5p	363	1.6969	1.23238	2.33652	0.00119395	0.00649696
14-30 Days Postpartum	miR-2861	363	1.28568	1.04306	1.58473	0.0185178	0.0362568
14-30 Days Postpartum	miR-296-3p	363	1.27641	0.989951	1.64575	0.0598253	0.0844
14-30 Days Postpartum	miR-29a-3p	363	1.69001	1.26785	2.25273	0.00034572	0.00438959
14-30 Days Postpartum	miR-29b-2-5p	363	1.40797	0.984422	2.01376	0.0609343	0.0853896
14-30 Days Postpartum	miR-29b-3p	363	1.77899	1.29804	2.43814	0.000340922	0.00438959
14-30 Days Postpartum	miR-29c-3p	363	1.91133	1.40503	2.60008	3.69544e-05	0.001479
14-30 Days Postpartum	miR-29c-5p	363	1.73406	1.25443	2.39708	0.000861806	0.00573169
14-30 Days Postpartum	miR-30a-3p	363	1.77343	1.31453	2.39252	0.000176801	0.00324895
14-30 Days Postpartum	miR-30a-5p	363	1.7223	1.26874	2.33799	0.000489638	0.00464612
14-30 Days Postpartum	miR-30b-5p	363	2.17678	1.56823	3.02146	3.32732e-06	0.000278829
14-30 Days Postpartum	miR-30c-5p	363	1.66335	1.22031	2.26722	0.00128222	0.00671564
14-30 Days Postpartum	miR-30d-5p	363	2.02049	1.47087	2.7755	1.41226e-05	0.00076722
14-30 Days Postpartum	miR-30e-3p	363	1.53783	1.16366	2.0323	0.00248188	0.00994571
14-30 Days Postpartum	miR-30e-5p	363	1.46304	1.0858	1.97135	0.0123849	0.0286206
14-30 Days Postpartum	miR-3126-5p	363	1.29394	1.0308	1.62427	0.026321	0.0456611
14-30 Days Postpartum	miR-3131	363	1.47586	1.10452	1.97203	0.0084821	0.0232288
14-30 Days Postpartum	miR-3135a	363	0.997161	0.775653	1.28193	0.982303	0.984653
14-30 Days Postpartum	miR-3138	363	1.31717	1.03177	1.68153	0.0270392	0.0466232
14-30 Days Postpartum	miR-3141	363	1.22055	1.0119	1.47223	0.0371918	0.0592524
14-30 Days Postpartum	miR-3147	363	1.33185	1.03898	1.70728	0.0237133	0.0424611
14-30 Days Postpartum	miR-3154	363	1.22228	0.984708	1.51717	0.0687262	0.0928912
14-30 Days Postpartum	miR-3155a	363	1.58598	1.21268	2.07421	0.000756599	0.00546578
14-30 Days Postpartum	miR-3155b	363	1.61457	1.23288	2.11443	0.000498987	0.00464612
14-30 Days Postpartum	miR-3158-5p	363	1.49571	1.11661	2.00352	0.00694406	0.0199285
14-30 Days Postpartum	miR-3162-5p	363	1.38938	1.00671	1.91751	0.0454275	0.0687153
14-30 Days Postpartum	miR-3175	363	1.22562	0.969028	1.55015	0.0896097	0.11564
14-30 Days Postpartum	miR-3180	363	1.21284	0.968475	1.51885	0.0927775	0.11888
14-30 Days Postpartum	miR-3180-3p	363	1.23049	1.00782	1.50236	0.0417093	0.0642508
14-30 Days Postpartum	miR-3182	363	1.08506	0.794256	1.48234	0.60805	0.643366
14-30 Days Postpartum	miR-3185	363	1.43994	1.1539	1.79688	0.0012515	0.00663772
14-30 Days Postpartum	miR-3197	363	1.34448	1.10639	1.6338	0.00291421	0.0109233
14-30 Days Postpartum	miR-320a	363	1.63987	1.2413	2.1664	0.000498642	0.00464612
14-30 Days Postpartum	miR-320b	363	1.60622	1.21699	2.11994	0.000817032	0.00561208
14-30 Days Postpartum	miR-320c	363	1.59478	1.21047	2.1011	0.000907398	0.00580809
14-30 Days Postpartum	miR-320d	363	1.59996	1.2159	2.10534	0.000791332	0.00552613
14-30 Days Postpartum	miR-320e	363	1.5188	1.17041	1.97088	0.00166867	0.00788643
14-30 Days Postpartum	miR-324-3p	363	1.76166	1.32291	2.34593	0.000106699	0.00248371
14-30 Days Postpartum	miR-324-5p	363	1.73373	1.27591	2.35581	0.000435594	0.00464612
14-30 Days Postpartum	miR-326	363	1.93008	1.4336	2.59851	1.46486e-05	0.00076722
14-30 Days Postpartum	miR-328-3p	363	1.67563	1.25363	2.23968	0.000488633	0.00464612
14-30 Days Postpartum	miR-331-3p	363	1.77138	1.26637	2.47778	0.000840453	0.00567984
14-30 Days Postpartum	miR-335-5p	363	1.50154	1.11101	2.02934	0.00817084	0.0226727
14-30 Days Postpartum	miR-339-5p	363	1.76131	1.30755	2.37253	0.000195927	0.00340358
14-30 Days Postpartum	miR-33b-5p	363	1.55779	1.16498	2.08306	0.00278982	0.0106267
14-30 Days Postpartum	miR-342-3p	363	1.67997	1.2712	2.22018	0.000265484	0.00381553
14-30 Days Postpartum	miR-345-5p	363	1.60284	1.21751	2.11013	0.000771668	0.00548015
14-30 Days Postpartum	miR-34a-5p	363	1.20302	0.894791	1.61742	0.220995	0.262315
14-30 Days Postpartum	miR-34b-3p	363	1.28009	0.958385	1.70977	0.0944993	0.120717
14-30 Days Postpartum	miR-361-3p	363	1.6603	1.22442	2.25136	0.00110216	0.00631121
14-30 Days Postpartum	miR-361-5p	363	1.60996	1.22305	2.11928	0.000684571	0.00505149
14-30 Days Postpartum	miR-3619-5p	363	1.76783	1.23625	2.52797	0.00179527	0.00808836
14-30 Days Postpartum	miR-3648	363	1.05506	0.864055	1.28828	0.598912	0.635301
14-30 Days Postpartum	miR-3652	363	1.11669	0.908964	1.3719	0.293242	0.336625
14-30 Days Postpartum	miR-3654	363	1.80967	1.26674	2.58532	0.00111746	0.00631121
14-30 Days Postpartum	miR-365a-3p	363	1.84625	1.35688	2.51213	9.5327e-05	0.00234953
14-30 Days Postpartum	miR-365b-5p	363	1.44475	1.02343	2.03951	0.0364717	0.0585504
14-30 Days Postpartum	miR-3663-5p	363	1.05228	0.798338	1.38699	0.717627	0.748875
14-30 Days Postpartum	miR-3679-5p	363	1.39848	1.08415	1.80395	0.00982402	0.0250992
14-30 Days Postpartum	miR-3687	363	1.28481	0.943909	1.74884	0.111153	0.140705
14-30 Days Postpartum	miR-374b-5p	363	1.69069	1.21766	2.34749	0.0017128	0.00788643
14-30 Days Postpartum	miR-375	363	2.19483	1.59661	3.01718	1.28712e-06	0.000179767
14-30 Days Postpartum	miR-378a-3p	363	1.43239	1.08835	1.88519	0.0103453	0.0257931
14-30 Days Postpartum	miR-378e	363	1.55606	1.17803	2.05541	0.00184688	0.00816784
14-30 Days Postpartum	miR-378f	363	1.38818	1.05404	1.82825	0.0195669	0.0374363
14-30 Days Postpartum	miR-378g	363	1.41628	1.08677	1.84571	0.0100014	0.0253974
14-30 Days Postpartum	miR-378i	363	1.32753	1.01151	1.74227	0.0411072	0.0637922
14-30 Days Postpartum	miR-3907	363	1.60718	1.15421	2.23792	0.00496907	0.0150873
14-30 Days Postpartum	miR-3937	363	1.40368	1.05749	1.8632	0.0189352	0.0365616
14-30 Days Postpartum	miR-3940-5p	363	0.908272	0.716601	1.15121	0.426279	0.466346
14-30 Days Postpartum	miR-3978	363	1.41677	1.01036	1.98665	0.0434128	0.0666298
14-30 Days Postpartum	miR-4253	363	1.32629	1.01244	1.73745	0.0403966	0.0629225
14-30 Days Postpartum	miR-425-5p	363	1.41092	1.07159	1.85771	0.014185	0.0311179
14-30 Days Postpartum	miR-4257	363	1.5081	1.08049	2.10494	0.0157338	0.0331279
14-30 Days Postpartum	miR-4270	363	1.30549	1.05008	1.62302	0.0163997	0.0340171
14-30 Days Postpartum	miR-4271	363	0.850145	0.672744	1.07433	0.173968	0.211897
14-30 Days Postpartum	miR-429	363	1.74831	1.26967	2.40739	0.000619734	0.00492913
14-30 Days Postpartum	miR-4292	363	1.40884	1.05537	1.8807	0.0200378	0.0378191
14-30 Days Postpartum	miR-4294	363	1.39768	1.07318	1.82029	0.0129937	0.0294298
14-30 Days Postpartum	miR-4322	363	1.47432	1.06847	2.03432	0.0181223	0.0358172
14-30 Days Postpartum	miR-4327	363	1.31715	1.01886	1.70277	0.0355027	0.057214
14-30 Days Postpartum	miR-4417	363	1.17491	0.904993	1.52532	0.226142	0.266911
14-30 Days Postpartum	miR-4419a	363	1.36251	1.05021	1.76767	0.0198716	0.0376751
14-30 Days Postpartum	miR-4419b	363	1.26114	0.979438	1.62386	0.0720373	0.0964333
14-30 Days Postpartum	miR-4428	363	1.48466	1.14079	1.93219	0.00328359	0.0114652
14-30 Days Postpartum	miR-4429	363	1.55725	1.19223	2.03403	0.00115338	0.00635879
14-30 Days Postpartum	miR-4430	363	1.2143	0.93358	1.57944	0.147735	0.183139
14-30 Days Postpartum	miR-4433b-5p	363	1.36429	1.02523	1.81546	0.0330959	0.0539579
14-30 Days Postpartum	miR-4436a	363	1.44283	1.09257	1.90538	0.00976606	0.0250992
14-30 Days Postpartum	miR-4436b-3p	363	1.58304	1.21426	2.06382	0.000687196	0.00505149
14-30 Days Postpartum	miR-4442	363	1.39248	1.07145	1.8097	0.0132819	0.0297599
14-30 Days Postpartum	miR-4444	363	1.51795	1.0858	2.1221	0.0146271	0.0315915
14-30 Days Postpartum	miR-4446-3p	363	1.63325	1.2366	2.15712	0.000547991	0.00478351
14-30 Days Postpartum	miR-4449	363	1.09321	0.892914	1.33844	0.388106	0.426815
14-30 Days Postpartum	miR-4459	363	1.34261	1.04459	1.72567	0.0214143	0.0395268
14-30 Days Postpartum	miR-4461	363	1.01743	0.798107	1.29701	0.889086	0.90209
14-30 Days Postpartum	miR-4463	363	1.16959	0.927601	1.4747	0.185331	0.223786
14-30 Days Postpartum	miR-4468	363	1.53319	1.13629	2.06872	0.00517598	0.0153144
14-30 Days Postpartum	miR-4478	363	1.36901	1.02808	1.823	0.0315971	0.0521228
14-30 Days Postpartum	miR-4481	363	1.27133	1.00649	1.60586	0.0439807	0.0668671
14-30 Days Postpartum	miR-4484	363	1.54479	1.2113	1.97009	0.000456733	0.00464612
14-30 Days Postpartum	miR-4486	363	1.30958	1.03217	1.66154	0.0263723	0.0456611
14-30 Days Postpartum	miR-4487	363	1.24085	0.941638	1.63515	0.125317	0.157682
14-30 Days Postpartum	miR-4496	363	1.5378	1.09503	2.1596	0.0129941	0.0294298
14-30 Days Postpartum	miR-4498	363	1.26279	0.995426	1.60196	0.0545811	0.0791332
14-30 Days Postpartum	miR-4499	363	1.13739	0.876291	1.4763	0.333287	0.375085
14-30 Days Postpartum	miR-4502	363	0.852526	0.629226	1.15507	0.303176	0.347078
14-30 Days Postpartum	miR-4505	363	1.23198	0.978811	1.55063	0.0754874	0.100108
14-30 Days Postpartum	miR-4507	363	0.919767	0.734824	1.15126	0.465266	0.503738
14-30 Days Postpartum	miR-4513	363	1.54128	1.1251	2.11141	0.00705988	0.0201231
14-30 Days Postpartum	miR-4515	363	1.46038	1.06757	1.99772	0.0178354	0.0355858
14-30 Days Postpartum	miR-4525	363	1.1853	0.873345	1.60869	0.275312	0.317785
14-30 Days Postpartum	miR-452-5p	363	1.7749	1.31705	2.39193	0.000163839	0.00324895
14-30 Days Postpartum	miR-4530	363	1.37303	1.10289	1.70933	0.00456694	0.0140702
14-30 Days Postpartum	miR-4533	361	1.27784	0.972197	1.67957	0.0787814	0.104131
14-30 Days Postpartum	miR-4534	363	1.83966	1.42708	2.37153	2.5428e-06	0.000266359
14-30 Days Postpartum	miR-4535	363	1.35927	1.01656	1.8175	0.0383776	0.06068
14-30 Days Postpartum	miR-4538	363	1.33205	0.993172	1.78655	0.0555914	0.080044
14-30 Days Postpartum	miR-4539	363	0.912397	0.698741	1.19138	0.50062	0.540618
14-30 Days Postpartum	miR-4632-5p	363	1.07047	0.873479	1.31189	0.511634	0.549678
14-30 Days Postpartum	miR-4644	363	1.01535	0.820233	1.25687	0.888747	0.90209
14-30 Days Postpartum	miR-4646-5p	362	1.31353	1.02544	1.68255	0.0308627	0.051762
14-30 Days Postpartum	miR-4655-3p	363	1.16698	0.886185	1.53675	0.271515	0.314267
14-30 Days Postpartum	miR-4655-5p	363	1.45212	1.13336	1.86052	0.00317752	0.0112283
14-30 Days Postpartum	miR-4656	363	1.36783	1.04553	1.78948	0.0223289	0.0403268
14-30 Days Postpartum	miR-4665-5p	363	1.15261	0.959505	1.38457	0.128985	0.161328
14-30 Days Postpartum	miR-4667-5p	363	1.35265	1.0491	1.74402	0.0198256	0.0376751
14-30 Days Postpartum	miR-4687-3p	363	1.39558	1.03827	1.87586	0.0271869	0.0466857
14-30 Days Postpartum	miR-4688	363	1.48357	1.12865	1.9501	0.00469188	0.0143496
14-30 Days Postpartum	miR-4689	363	1.44453	1.08794	1.91798	0.0109995	0.0264872
14-30 Days Postpartum	miR-4690-5p	363	1.06373	0.861005	1.31418	0.566855	0.604357
14-30 Days Postpartum	miR-4695-5p	362	1.35065	1.03763	1.75809	0.025444	0.0446068
14-30 Days Postpartum	miR-4706	363	1.43562	1.09226	1.88693	0.00952194	0.0250924
14-30 Days Postpartum	miR-4707-3p	363	1.49955	1.09604	2.05163	0.0112989	0.0265968
14-30 Days Postpartum	miR-4722-5p	363	1.47467	1.14018	1.9073	0.00308205	0.0112283
14-30 Days Postpartum	miR-4725-3p	363	1.21223	0.946922	1.55188	0.126711	0.158958
14-30 Days Postpartum	miR-4726-5p	363	1.36489	1.05699	1.76247	0.017083	0.0345786
14-30 Days Postpartum	miR-4728-3p	363	1.27409	0.991149	1.6378	0.058681	0.0833469
14-30 Days Postpartum	miR-4728-5p	363	1.29487	1.02504	1.63573	0.030205	0.0512384
14-30 Days Postpartum	miR-4734	363	1.24794	0.971801	1.60253	0.0826005	0.107818
14-30 Days Postpartum	miR-4743-5p	363	1.39942	1.07077	1.82893	0.0138678	0.030582
14-30 Days Postpartum	miR-4745-3p	363	1.41889	1.06292	1.89407	0.0175972	0.0353914
14-30 Days Postpartum	miR-4753-5p	363	1.3577	1.02733	1.79429	0.031593	0.0521228
14-30 Days Postpartum	miR-4758-5p	363	1.29638	1.07519	1.56308	0.00653912	0.019027
14-30 Days Postpartum	miR-4763-3p	363	1.11592	0.89503	1.39131	0.329783	0.373457
14-30 Days Postpartum	miR-4769-5p	363	1.19458	0.885721	1.61114	0.244068	0.284859
14-30 Days Postpartum	miR-4783-3p	363	0.994369	0.782283	1.26395	0.963203	0.967823
14-30 Days Postpartum	miR-4784	363	1.39609	1.05214	1.85247	0.0207679	0.0386744
14-30 Days Postpartum	miR-4800-3p	363	1.02869	0.731492	1.44664	0.870835	0.88995
14-30 Days Postpartum	miR-4800-5p	363	1.38356	1.07308	1.78388	0.0122829	0.0285919
14-30 Days Postpartum	miR-484	363	1.77104	1.30792	2.39815	0.000219324	0.00340358
14-30 Days Postpartum	miR-492	363	1.90493	1.279	2.83717	0.00152077	0.00758575
14-30 Days Postpartum	miR-5001-5p	363	1.29893	1.03875	1.62429	0.0218307	0.0398368
14-30 Days Postpartum	miR-5006-5p	363	1.56461	1.18346	2.06853	0.00167568	0.00788643
14-30 Days Postpartum	miR-5010-5p	363	1.14246	0.87473	1.49214	0.328279	0.372761
14-30 Days Postpartum	miR-504-3p	363	1.2148	0.993876	1.48482	0.0574362	0.0818563
14-30 Days Postpartum	miR-5088-5p	363	1.50624	1.14947	1.97375	0.00297791	0.011042
14-30 Days Postpartum	miR-5093	363	1.32407	1.00501	1.74441	0.045988	0.0688177
14-30 Days Postpartum	miR-511-3p	363	2.47456	1.74285	3.51349	4.0628e-07	9.68797e-05
14-30 Days Postpartum	miR-511-5p	363	1.99497	1.47299	2.70191	8.10406e-06	0.000565934
14-30 Days Postpartum	miR-5189-5p	363	1.53543	1.16031	2.03182	0.00269683	0.0103667
14-30 Days Postpartum	miR-5196-5p	363	1.0605	0.878621	1.28002	0.5406	0.577835
14-30 Days Postpartum	miR-5585-3p	363	0.966491	0.757118	1.23376	0.784389	0.807516
14-30 Days Postpartum	miR-561-3p	363	1.1905	0.875922	1.61806	0.26537	0.308861
14-30 Days Postpartum	miR-564	363	1.01754	0.866608	1.19476	0.831882	0.85431
14-30 Days Postpartum	miR-566	363	0.879626	0.684316	1.13068	0.316722	0.360616
14-30 Days Postpartum	miR-5703	363	1.43508	1.06053	1.94191	0.0192417	0.036983
14-30 Days Postpartum	miR-5739	363	1.2444	1.00103	1.54695	0.0489249	0.0723921
14-30 Days Postpartum	miR-574-3p	363	1.24842	0.904873	1.72239	0.176628	0.213893
14-30 Days Postpartum	miR-574-5p	363	0.867518	0.660972	1.13861	0.305667	0.348977
14-30 Days Postpartum	miR-575	363	1.51058	1.15979	1.96747	0.00221756	0.00919959
14-30 Days Postpartum	miR-6069	363	1.41552	0.964941	2.0765	0.0754994	0.100108
14-30 Days Postpartum	miR-6076	363	1.30492	0.995897	1.70983	0.0535884	0.0779636
14-30 Days Postpartum	miR-6081	363	1.52716	1.1449	2.03706	0.00396963	0.0126967
14-30 Days Postpartum	miR-6085	363	1.0985	0.895462	1.34756	0.367598	0.40747
14-30 Days Postpartum	miR-6086	363	1.23045	0.96709	1.56554	0.0914793	0.117576
14-30 Days Postpartum	miR-6088	362	1.13982	0.874411	1.4858	0.333209	0.375085
14-30 Days Postpartum	miR-612	363	0.644014	0.431694	0.960761	0.0310756	0.0518753
14-30 Days Postpartum	miR-6124	363	1.24939	1.01771	1.5338	0.0333605	0.0541786
14-30 Days Postpartum	miR-6126	363	1.27468	1.00662	1.61412	0.0439318	0.0668671
14-30 Days Postpartum	miR-6127	363	1.20403	0.971855	1.49168	0.089363	0.11564
14-30 Days Postpartum	miR-6131	363	1.36904	1.06248	1.76406	0.0151615	0.0322471
14-30 Days Postpartum	miR-6132	363	1.42112	1.07774	1.87389	0.0127554	0.0292049
14-30 Days Postpartum	miR-6165	362	1.26276	1.02928	1.5492	0.025307	0.0445531
14-30 Days Postpartum	miR-622	363	1.97946	1.38505	2.82896	0.000178343	0.00324895
14-30 Days Postpartum	miR-640	363	1.50985	1.14581	1.98953	0.00342324	0.0117569
14-30 Days Postpartum	miR-650	363	1.46229	1.14113	1.87383	0.00266985	0.0103667
14-30 Days Postpartum	miR-6501-3p	363	1.59374	1.09552	2.31855	0.0148122	0.0318272
14-30 Days Postpartum	miR-6511a-5p	363	1.51257	1.09908	2.08161	0.0110905	0.0265538
14-30 Days Postpartum	miR-6516-5p	363	1.16814	0.87714	1.55569	0.287694	0.331164
14-30 Days Postpartum	miR-652-3p	363	1.74819	1.30065	2.34972	0.000213736	0.00340358
14-30 Days Postpartum	miR-654-5p	362	1.19171	0.990518	1.43376	0.0630293	0.0871927
14-30 Days Postpartum	miR-658	363	0.981422	0.753895	1.27762	0.889172	0.90209
14-30 Days Postpartum	miR-663b	362	0.957674	0.72936	1.25746	0.755617	0.781737
14-30 Days Postpartum	miR-664a-3p	363	1.58707	1.123	2.24293	0.00886358	0.023655
14-30 Days Postpartum	miR-671-3p	363	1.45966	1.01508	2.09897	0.0412807	0.0638252
14-30 Days Postpartum	miR-671-5p	363	1.36975	1.0538	1.78043	0.0186923	0.0363051
14-30 Days Postpartum	miR-6716-5p	363	1.11307	0.877022	1.41265	0.378376	0.417209
14-30 Days Postpartum	miR-6722-3p	363	1.22107	0.959905	1.55329	0.103805	0.131801
14-30 Days Postpartum	miR-6726-5p	363	1.37128	1.04879	1.79292	0.0209854	0.0389065
14-30 Days Postpartum	miR-6727-5p	363	1.25194	1.04442	1.50069	0.0150998	0.0322471
14-30 Days Postpartum	miR-6729-3p	363	1.38665	1.03637	1.85532	0.027775	0.0475009
14-30 Days Postpartum	miR-6738-5p	363	0.885802	0.726862	1.0795	0.22943	0.270031
14-30 Days Postpartum	miR-6741-5p	363	1.24008	0.995465	1.54479	0.0549313	0.0793662
14-30 Days Postpartum	miR-6742-5p	363	1.47772	1.10888	1.96925	0.00768974	0.02148
14-30 Days Postpartum	miR-6746-5p	363	1.52477	1.17342	1.98133	0.00159565	0.00786562
14-30 Days Postpartum	miR-6747-5p	363	1.45158	1.0991	1.91711	0.00864572	0.0233497
14-30 Days Postpartum	miR-6752-5p	363	0.855763	0.727138	1.00714	0.0608839	0.0853896
14-30 Days Postpartum	miR-6754-5p	363	1.28112	0.899522	1.82461	0.169732	0.208557
14-30 Days Postpartum	miR-6756-5p	363	0.992906	0.778334	1.26663	0.954296	0.961178
14-30 Days Postpartum	miR-6757-5p	363	1.48044	1.14669	1.91133	0.00261102	0.0103209
14-30 Days Postpartum	miR-6760-5p	363	1.54968	1.17864	2.03752	0.00170654	0.00788643
14-30 Days Postpartum	miR-6765-5p	362	1.18914	0.899465	1.57211	0.223934	0.265052
14-30 Days Postpartum	miR-6768-5p	363	1.58834	1.16802	2.15991	0.00317474	0.0112283
14-30 Days Postpartum	miR-6769a-5p	363	1.40125	1.07556	1.82557	0.0124319	0.0286206
14-30 Days Postpartum	miR-6771-5p	363	1.3984	1.08539	1.80169	0.00949403	0.0250924
14-30 Days Postpartum	miR-6775-3p	363	1.47289	1.10493	1.96339	0.00828292	0.0228325
14-30 Days Postpartum	miR-6775-5p	363	1.24673	1.01043	1.53828	0.0397134	0.0620892
14-30 Days Postpartum	miR-6778-5p	363	1.37955	1.06907	1.78019	0.0133826	0.0298261
14-30 Days Postpartum	miR-6780b-5p	363	1.34819	1.04469	1.73986	0.0216779	0.0398368
14-30 Days Postpartum	miR-6781-5p	363	1.24989	0.997261	1.56651	0.0528483	0.0771548
14-30 Days Postpartum	miR-6782-5p	363	1.64305	1.16094	2.32537	0.0050778	0.0151971
14-30 Days Postpartum	miR-6784-5p	363	1.28482	1.00473	1.64299	0.0457648	0.0688177
14-30 Days Postpartum	miR-6787-5p	363	1.227	0.968797	1.55401	0.0896968	0.11564
14-30 Days Postpartum	miR-6789-5p	363	1.19714	0.947644	1.51233	0.131302	0.163251
14-30 Days Postpartum	miR-6791-5p	363	1.46961	1.12311	1.92301	0.00501271	0.0151103
14-30 Days Postpartum	miR-6794-5p	363	1.0791	0.856275	1.3599	0.518873	0.556031
14-30 Days Postpartum	miR-6796-3p	363	1.61798	1.1546	2.26732	0.00519008	0.0153144
14-30 Days Postpartum	miR-6797-5p	363	1.26477	1.00628	1.58965	0.0440461	0.0668671
14-30 Days Postpartum	miR-6798-5p	362	1.29652	1.03479	1.62446	0.0239952	0.0424785
14-30 Days Postpartum	miR-6799-5p	363	0.733334	0.601312	0.894344	0.00219427	0.00919399
14-30 Days Postpartum	miR-6800-5p	363	1.35163	1.06134	1.72132	0.0145835	0.0315915
14-30 Days Postpartum	miR-6803-5p	363	1.16533	0.888031	1.52922	0.269804	0.313152
14-30 Days Postpartum	miR-6804-3p	363	1.56377	1.19545	2.04557	0.00110333	0.00631121
14-30 Days Postpartum	miR-6808-5p	363	1.34181	1.06706	1.68729	0.0118945	0.0278423
14-30 Days Postpartum	miR-6809-5p	363	1.37115	1.05906	1.77521	0.0165994	0.0340938
14-30 Days Postpartum	miR-6810-3p	363	1.27624	1.0227	1.59264	0.0308842	0.051762
14-30 Days Postpartum	miR-6812-5p	363	1.26798	1.01151	1.58947	0.0394689	0.0619381
14-30 Days Postpartum	miR-6819-3p	363	1.38598	1.0674	1.79965	0.0143095	0.0312274
14-30 Days Postpartum	miR-6819-5p	363	1.37471	1.08924	1.735	0.00736827	0.0208602
14-30 Days Postpartum	miR-6821-5p	363	1.04999	0.860254	1.28157	0.631456	0.666449
14-30 Days Postpartum	miR-6822-5p	363	1.61552	1.24532	2.09577	0.000303688	0.00410469
14-30 Days Postpartum	miR-6824-5p	363	1.0763	0.868185	1.33431	0.502414	0.541161
14-30 Days Postpartum	miR-6825-5p	363	1.57175	1.22448	2.01752	0.000385656	0.00450446
14-30 Days Postpartum	miR-6829-5p	363	1.32698	1.02545	1.71718	0.0314754	0.0521228
14-30 Days Postpartum	miR-6830-5p	363	1.48266	1.142	1.92493	0.00310781	0.0112283
14-30 Days Postpartum	miR-6836-5p	363	1.52917	1.14344	2.04501	0.00418645	0.0130905
14-30 Days Postpartum	miR-6837-5p	363	1.55163	1.15659	2.08159	0.00338551	0.0117234
14-30 Days Postpartum	miR-6845-5p	363	1.39054	1.11182	1.73913	0.00386822	0.0124676
14-30 Days Postpartum	miR-6848-5p	363	1.39373	1.0636	1.82635	0.0160852	0.0335307
14-30 Days Postpartum	miR-6851-5p	363	1.24779	0.980935	1.58725	0.0713612	0.0958344
14-30 Days Postpartum	miR-6859-5p	363	1.38803	1.09693	1.75638	0.00632663	0.0185375
14-30 Days Postpartum	miR-6862-5p	363	1.401	0.986666	1.98933	0.0594399	0.0841396
14-30 Days Postpartum	miR-6865-5p	363	1.27659	0.983471	1.65708	0.0665446	0.0909671
14-30 Days Postpartum	miR-6869-5p	363	1.22847	0.916937	1.64584	0.167937	0.206957
14-30 Days Postpartum	miR-6870-5p	363	1.17881	0.930595	1.49324	0.172666	0.211541
14-30 Days Postpartum	miR-6873-5p	363	1.62926	1.23191	2.15477	0.000621118	0.00492913
14-30 Days Postpartum	miR-6875-5p	363	0.980864	0.796832	1.2074	0.85539	0.876304
14-30 Days Postpartum	miR-6877-3p	363	1.13159	0.880615	1.45411	0.333907	0.375085
14-30 Days Postpartum	miR-6877-5p	363	1.33495	1.07226	1.662	0.00976504	0.0250992
14-30 Days Postpartum	miR-6880-5p	363	1.39397	1.08368	1.79312	0.0097237	0.0250992
14-30 Days Postpartum	miR-6881-5p	363	1.3751	1.07746	1.75497	0.0104842	0.0257931
14-30 Days Postpartum	miR-6884-5p	363	1.05677	0.754933	1.47928	0.747635	0.777317
14-30 Days Postpartum	miR-6887-5p	363	1.25334	0.979354	1.60396	0.0727809	0.0971185
14-30 Days Postpartum	miR-6892-3p	363	1.45111	1.09078	1.93047	0.0105689	0.0257931
14-30 Days Postpartum	miR-6893-5p	363	1.2331	0.988914	1.53758	0.0627511	0.0871927
14-30 Days Postpartum	miR-6894-5p	363	1.32812	1.02451	1.7217	0.0321258	0.0525808
14-30 Days Postpartum	miR-6895-5p	363	1.41211	1.06684	1.86913	0.0158564	0.0332192
14-30 Days Postpartum	miR-7107-5p	363	1.12589	0.937119	1.35268	0.205388	0.245878
14-30 Days Postpartum	miR-7108-5p	363	1.49854	1.13747	1.97423	0.00403172	0.0127014
14-30 Days Postpartum	miR-7109-5p	363	1.34902	1.05841	1.71942	0.0155811	0.0329721
14-30 Days Postpartum	miR-711	363	1.36736	1.04564	1.78806	0.0222497	0.0403268
14-30 Days Postpartum	miR-7111-5p	363	1.1657	0.970028	1.40085	0.101967	0.129861
14-30 Days Postpartum	miR-7114-3p	363	1.24439	0.985098	1.57192	0.0666513	0.0909671
14-30 Days Postpartum	miR-7150	363	0.951761	0.746655	1.21321	0.689703	0.724274
14-30 Days Postpartum	miR-7515	363	1.25684	0.984036	1.60528	0.0670909	0.0912697
14-30 Days Postpartum	miR-760	363	1.20183	0.9475	1.52443	0.129661	0.161691
14-30 Days Postpartum	miR-765	363	1.38529	1.07072	1.79226	0.0131397	0.0295995
14-30 Days Postpartum	miR-766-3p	363	1.53077	1.14818	2.04086	0.00371247	0.0123336
14-30 Days Postpartum	miR-7845-5p	363	1.31805	0.979058	1.77441	0.068691	0.0928912
14-30 Days Postpartum	miR-7846-3p	363	0.938469	0.744085	1.18363	0.591766	0.629314
14-30 Days Postpartum	miR-7851-3p	363	1.14046	0.862561	1.5079	0.35633	0.39708
14-30 Days Postpartum	miR-8052	363	1.5219	1.16182	1.99358	0.00229717	0.0094364
14-30 Days Postpartum	miR-8069	363	1.15417	0.93746	1.42099	0.176593	0.213893
14-30 Days Postpartum	miR-8071	363	1.04618	0.818487	1.3372	0.718491	0.748875
14-30 Days Postpartum	miR-8078	363	1.36604	1.05736	1.76484	0.016999	0.0345756
14-30 Days Postpartum	miR-8085	363	1.29393	1.04585	1.60085	0.0176535	0.0353914
14-30 Days Postpartum	miR-8089	363	1.3271	1.03504	1.70157	0.025646	0.0447736
14-30 Days Postpartum	miR-874-3p	363	1.395	1.08847	1.78785	0.00854797	0.0232571
14-30 Days Postpartum	miR-877-5p	363	1.4771	1.15186	1.89417	0.00211105	0.00904721
14-30 Days Postpartum	miR-885-3p	363	1.04008	0.816067	1.32557	0.750855	0.778734
14-30 Days Postpartum	miR-885-5p	363	1.93808	1.42554	2.6349	2.41709e-05	0.00112529
14-30 Days Postpartum	miR-920	363	1.03285	0.829641	1.28584	0.772445	0.797178
14-30 Days Postpartum	miR-92a-3p	363	1.58764	1.19478	2.10968	0.00143804	0.00726387
14-30 Days Postpartum	miR-92b-3p	363	1.59471	1.20179	2.11608	0.00122252	0.0065671
14-30 Days Postpartum	miR-92b-5p	363	1.49305	1.05786	2.10725	0.0226123	0.0406634
14-30 Days Postpartum	miR-93-5p	363	1.45876	1.08082	1.96886	0.0135878	0.0301232
14-30 Days Postpartum	miR-937-5p	363	1.20347	0.956758	1.51379	0.113581	0.143344
14-30 Days Postpartum	miR-939-5p	363	1.31767	0.985874	1.76112	0.0623434	0.087073
14-30 Days Postpartum	miR-99a-5p	363	1.67794	1.25232	2.24822	0.00052583	0.00468772
14-30 Days Postpartum	miR-99b-5p	363	1.7485	1.31511	2.3247	0.000120637	0.00252735
30-80 Days Postpartum	let-7a-5p	363	0.708411	0.430601	1.16546	0.174725	0.659495
30-80 Days Postpartum	let-7b-5p	363	1.02132	0.62501	1.66892	0.932904	0.998467
30-80 Days Postpartum	let-7c-5p	363	0.981807	0.599633	1.60756	0.941822	0.998467
30-80 Days Postpartum	let-7d-3p	363	1.13958	0.719127	1.80586	0.578036	0.998467
30-80 Days Postpartum	let-7d-5p	363	0.632817	0.386798	1.03531	0.0684873	0.531411
30-80 Days Postpartum	let-7e-5p	363	0.710219	0.431498	1.16898	0.178342	0.659495
30-80 Days Postpartum	let-7f-5p	363	0.573603	0.344945	0.953834	0.0321834	0.408632
30-80 Days Postpartum	let-7g-5p	363	0.772447	0.457307	1.30476	0.334367	0.892356
30-80 Days Postpartum	let-7i-5p	363	0.582853	0.352383	0.964056	0.035506	0.413251
30-80 Days Postpartum	miR-100-5p	363	0.66048	0.416237	1.04804	0.0782769	0.540175
30-80 Days Postpartum	miR-101-3p	363	0.513356	0.31646	0.832757	0.00690422	0.170169
30-80 Days Postpartum	miR-103a-3p	363	0.694405	0.428339	1.12574	0.139013	0.659495
30-80 Days Postpartum	miR-106a-5p	363	0.710992	0.440572	1.14739	0.162448	0.659495
30-80 Days Postpartum	miR-106b-5p	363	0.648257	0.396729	1.05926	0.0835966	0.540175
30-80 Days Postpartum	miR-107	363	0.796838	0.496446	1.27899	0.346863	0.905389
30-80 Days Postpartum	miR-1202	363	1.05038	0.685916	1.60852	0.82114	0.998467
30-80 Days Postpartum	miR-1207-5p	363	1.27376	0.869051	1.86695	0.214806	0.725836
30-80 Days Postpartum	miR-1224-5p	363	0.984649	0.686012	1.41329	0.933135	0.998467
30-80 Days Postpartum	miR-1225-3p	363	0.837914	0.571983	1.22749	0.363991	0.924317
30-80 Days Postpartum	miR-1225-5p	363	1.19991	0.787196	1.829	0.396778	0.945424
30-80 Days Postpartum	miR-1229-5p	363	0.828725	0.584787	1.17442	0.290908	0.835872
30-80 Days Postpartum	miR-1234-3p	363	1.24063	0.768994	2.00152	0.376927	0.935017
30-80 Days Postpartum	miR-1236-5p	363	0.867184	0.617121	1.21857	0.411628	0.952886
30-80 Days Postpartum	miR-1237-5p	363	1.12192	0.804155	1.56525	0.49834	0.998467
30-80 Days Postpartum	miR-1254	363	0.795883	0.480068	1.31946	0.376076	0.935017
30-80 Days Postpartum	miR-125a-5p	363	0.7081	0.429129	1.16843	0.176758	0.659495
30-80 Days Postpartum	miR-125b-5p	363	0.589072	0.359926	0.964104	0.0352565	0.413251
30-80 Days Postpartum	miR-1273c	363	0.740532	0.489515	1.12027	0.154952	0.659495
30-80 Days Postpartum	miR-1273d	363	0.671766	0.434133	1.03948	0.0740758	0.540175
30-80 Days Postpartum	miR-1273e	363	0.792125	0.540051	1.16186	0.233117	0.748936
30-80 Days Postpartum	miR-1273g-5p	363	0.716758	0.440919	1.16516	0.179159	0.659495
30-80 Days Postpartum	miR-1273h-5p	363	0.742485	0.499273	1.10417	0.141414	0.659495
30-80 Days Postpartum	miR-1275	363	1.00703	0.687689	1.47467	0.971276	0.998467
30-80 Days Postpartum	miR-128-3p	363	1.02095	0.61871	1.6847	0.935333	0.998467
30-80 Days Postpartum	miR-1285-5p	363	0.698469	0.449823	1.08456	0.10995	0.598302
30-80 Days Postpartum	miR-1287-5p	363	0.952289	0.579261	1.56554	0.847161	0.998467
30-80 Days Postpartum	miR-1290	362	0.415385	0.255832	0.674444	0.000381329	0.0228253
30-80 Days Postpartum	miR-1291	362	0.650926	0.408471	1.03729	0.0709246	0.540175
30-80 Days Postpartum	miR-1304-3p	363	0.84137	0.565765	1.25123	0.393636	0.945424
30-80 Days Postpartum	miR-1306-5p	363	0.941376	0.580973	1.52535	0.806198	0.998467
30-80 Days Postpartum	miR-1307-3p	363	0.979226	0.611913	1.56703	0.930267	0.998467
30-80 Days Postpartum	miR-1307-5p	363	1.17622	0.730313	1.89438	0.504465	0.998467
30-80 Days Postpartum	miR-130a-3p	363	0.49993	0.332236	0.752268	0.000883073	0.041112
30-80 Days Postpartum	miR-130b-3p	363	0.795464	0.518235	1.221	0.295248	0.835872
30-80 Days Postpartum	miR-130b-5p	363	1.17452	0.702213	1.9645	0.53992	0.998467
30-80 Days Postpartum	miR-1321	363	1.07159	0.662178	1.73415	0.778292	0.998467
30-80 Days Postpartum	miR-1343-5p	363	1.23347	0.880191	1.72854	0.222942	0.744676
30-80 Days Postpartum	miR-141-3p	363	0.554965	0.333668	0.923033	0.0232984	0.358988
30-80 Days Postpartum	miR-145-5p	363	1.12788	0.629153	2.02196	0.686156	0.998467
30-80 Days Postpartum	miR-146a-5p	363	0.307927	0.196268	0.48311	2.96073e-07	0.000124055
30-80 Days Postpartum	miR-146b-5p	363	0.678563	0.407775	1.12917	0.135589	0.659495
30-80 Days Postpartum	miR-148a-3p	363	0.685834	0.422959	1.11209	0.126221	0.644958
30-80 Days Postpartum	miR-148b-3p	363	0.84395	0.523584	1.36034	0.486085	0.998467
30-80 Days Postpartum	miR-149-3p	363	1.46787	1.09479	1.96809	0.0103111	0.196379
30-80 Days Postpartum	miR-150-3p	363	1.03586	0.699682	1.53356	0.860303	0.998467
30-80 Days Postpartum	miR-151a-3p	363	0.723709	0.452467	1.15755	0.177204	0.659495
30-80 Days Postpartum	miR-152-3p	363	1.4363	0.861248	2.39531	0.165279	0.659495
30-80 Days Postpartum	miR-1587	363	0.893028	0.589973	1.35176	0.592709	0.998467
30-80 Days Postpartum	miR-15a-5p	363	0.533073	0.333813	0.851274	0.00843352	0.179198
30-80 Days Postpartum	miR-15b-5p	363	0.520444	0.321206	0.843266	0.00799459	0.179198
30-80 Days Postpartum	miR-16-5p	363	0.506001	0.309164	0.82816	0.00672706	0.170169
30-80 Days Postpartum	miR-17-5p	363	0.722316	0.4452	1.17193	0.187692	0.672099
30-80 Days Postpartum	miR-181a-5p	363	0.775635	0.485587	1.23893	0.287641	0.835872
30-80 Days Postpartum	miR-181b-5p	363	0.899703	0.556632	1.45422	0.666166	0.998467
30-80 Days Postpartum	miR-181c-5p	363	1.02314	0.670751	1.56068	0.915416	0.998467
30-80 Days Postpartum	miR-181d-5p	363	0.884189	0.547223	1.42865	0.61512	0.998467
30-80 Days Postpartum	miR-182-5p	363	1.18673	0.71626	1.96623	0.506325	0.998467
30-80 Days Postpartum	miR-186-5p	363	0.638089	0.398631	1.02139	0.0612353	0.510895
30-80 Days Postpartum	miR-187-3p	363	1.5244	0.99702	2.33074	0.0516325	0.480756
30-80 Days Postpartum	miR-187-5p	363	1.33859	0.881718	2.03221	0.170997	0.659495
30-80 Days Postpartum	miR-1908-5p	363	1.38746	0.905377	2.12624	0.132693	0.659495
30-80 Days Postpartum	miR-1909-3p	363	0.973773	0.643799	1.47287	0.899822	0.998467
30-80 Days Postpartum	miR-1910-3p	363	0.961115	0.640471	1.44228	0.84812	0.998467
30-80 Days Postpartum	miR-1913	363	0.74838	0.432106	1.29615	0.30099	0.840767
30-80 Days Postpartum	miR-1914-3p	363	1.07257	0.743897	1.54645	0.707484	0.998467
30-80 Days Postpartum	miR-1914-5p	363	0.920536	0.620122	1.36648	0.681216	0.998467
30-80 Days Postpartum	miR-1915-3p	363	1.04371	0.788231	1.382	0.765189	0.998467
30-80 Days Postpartum	miR-191-5p	363	0.940416	0.585289	1.51102	0.799569	0.998467
30-80 Days Postpartum	miR-193a-3p	363	0.978765	0.612412	1.56427	0.928511	0.998467
30-80 Days Postpartum	miR-193a-5p	363	1.12868	0.705005	1.80695	0.614164	0.998467
30-80 Days Postpartum	miR-193b-3p	363	1.37807	0.871444	2.17922	0.170228	0.659495
30-80 Days Postpartum	miR-193b-5p	363	1.18762	0.778864	1.8109	0.424363	0.97163
30-80 Days Postpartum	miR-195-5p	363	0.329119	0.199757	0.542254	1.28682e-05	0.0026959
30-80 Days Postpartum	miR-197-3p	363	1.13746	0.708457	1.82625	0.593907	0.998467
30-80 Days Postpartum	miR-197-5p	363	0.661026	0.501341	0.871572	0.00334303	0.116727
30-80 Days Postpartum	miR-198	363	0.887733	0.625796	1.25931	0.504433	0.998467
30-80 Days Postpartum	miR-19a-3p	363	0.598035	0.367795	0.972404	0.038192	0.421117
30-80 Days Postpartum	miR-19b-3p	363	0.64593	0.39875	1.04633	0.0757448	0.540175
30-80 Days Postpartum	miR-200a-3p	363	0.736016	0.443892	1.22039	0.234835	0.748936
30-80 Days Postpartum	miR-200b-3p	363	0.554737	0.326215	0.943342	0.0296093	0.398101
30-80 Days Postpartum	miR-200b-5p	363	0.72883	0.447027	1.18828	0.204697	0.703006
30-80 Days Postpartum	miR-200c-3p	363	0.564401	0.338438	0.941232	0.0283741	0.398101
30-80 Days Postpartum	miR-204-3p	363	0.971351	0.647399	1.4574	0.888328	0.998467
30-80 Days Postpartum	miR-205-5p	363	0.699036	0.460288	1.06162	0.0930588	0.557252
30-80 Days Postpartum	miR-20a-5p	363	0.649138	0.398033	1.05866	0.0833535	0.540175
30-80 Days Postpartum	miR-20b-5p	363	0.663088	0.40966	1.07329	0.094505	0.557252
30-80 Days Postpartum	miR-210-3p	363	0.978979	0.643127	1.49022	0.921056	0.998467
30-80 Days Postpartum	miR-210-5p	363	0.578472	0.29901	1.11912	0.104014	0.58109
30-80 Days Postpartum	miR-211-3p	363	1.02054	0.743765	1.40031	0.899758	0.998467
30-80 Days Postpartum	miR-212-3p	363	0.990447	0.646149	1.5182	0.964867	0.998467
30-80 Days Postpartum	miR-21-5p	363	0.474738	0.294645	0.764907	0.00220467	0.0923756
30-80 Days Postpartum	miR-221-3p	363	0.70786	0.455364	1.10036	0.124772	0.644958
30-80 Days Postpartum	miR-222-3p	363	0.689346	0.434559	1.09352	0.114057	0.612693
30-80 Days Postpartum	miR-22-3p	363	1.23215	0.785891	1.93182	0.362893	0.924317
30-80 Days Postpartum	miR-224-5p	363	0.919894	0.578676	1.46231	0.724041	0.998467
30-80 Days Postpartum	miR-22-5p	363	1.02307	0.639381	1.63701	0.924238	0.998467
30-80 Days Postpartum	miR-2392	363	0.855588	0.593089	1.23427	0.40417	0.945424
30-80 Days Postpartum	miR-23a-3p	363	0.688458	0.444703	1.06582	0.094113	0.557252
30-80 Days Postpartum	miR-23a-5p	363	0.610421	0.384244	0.969731	0.0366077	0.414558
30-80 Days Postpartum	miR-23b-3p	363	0.689799	0.448787	1.06024	0.0904108	0.557252
30-80 Days Postpartum	miR-24-3p	363	0.684505	0.441127	1.06216	0.0908449	0.557252
30-80 Days Postpartum	miR-2467-3p	363	1.06157	0.703217	1.60254	0.776142	0.998467
30-80 Days Postpartum	miR-25-3p	363	0.701443	0.445558	1.10428	0.125634	0.644958
30-80 Days Postpartum	miR-26a-5p	363	0.720128	0.444889	1.16565	0.181491	0.661258
30-80 Days Postpartum	miR-26b-5p	363	0.542431	0.323657	0.909083	0.020246	0.326272
30-80 Days Postpartum	miR-27a-3p	362	0.602271	0.380556	0.953158	0.0304039	0.398101
30-80 Days Postpartum	miR-27a-5p	363	0.490289	0.28724	0.836872	0.00898129	0.179198
30-80 Days Postpartum	miR-27b-3p	363	0.41636	0.265077	0.65398	0.000142733	0.0126153
30-80 Days Postpartum	miR-28-5p	363	0.695271	0.420485	1.14963	0.156624	0.659495
30-80 Days Postpartum	miR-2861	363	1.1945	0.860801	1.65755	0.287675	0.835872
30-80 Days Postpartum	miR-296-3p	363	0.911507	0.611763	1.35812	0.648803	0.998467
30-80 Days Postpartum	miR-29a-3p	363	1.01172	0.644898	1.58721	0.95954	0.998467
30-80 Days Postpartum	miR-29b-2-5p	363	0.672699	0.383603	1.17967	0.166544	0.659495
30-80 Days Postpartum	miR-29b-3p	363	0.893944	0.545252	1.46563	0.656716	0.998467
30-80 Days Postpartum	miR-29c-3p	363	1.20028	0.741081	1.944	0.458081	0.998467
30-80 Days Postpartum	miR-29c-5p	363	1.14867	0.691367	1.90844	0.592593	0.998467
30-80 Days Postpartum	miR-30a-3p	363	0.802624	0.501329	1.285	0.359843	0.924317
30-80 Days Postpartum	miR-30a-5p	363	0.839121	0.519828	1.35453	0.47281	0.998467
30-80 Days Postpartum	miR-30b-5p	363	1.7026	1.01865	2.84579	0.0423099	0.432387
30-80 Days Postpartum	miR-30c-5p	363	0.811492	0.499481	1.31841	0.398899	0.945424
30-80 Days Postpartum	miR-30d-5p	363	1.17827	0.716527	1.93757	0.517999	0.998467
30-80 Days Postpartum	miR-30e-3p	363	0.785384	0.506874	1.21693	0.279585	0.835872
30-80 Days Postpartum	miR-30e-5p	363	0.691315	0.433149	1.10335	0.121711	0.644958
30-80 Days Postpartum	miR-3126-5p	363	1.10816	0.776083	1.58234	0.571995	0.998467
30-80 Days Postpartum	miR-3131	363	0.956558	0.607184	1.50696	0.848113	0.998467
30-80 Days Postpartum	miR-3135a	363	0.607429	0.40952	0.900981	0.0131996	0.240463
30-80 Days Postpartum	miR-3138	363	1.08548	0.740275	1.59166	0.674478	0.998467
30-80 Days Postpartum	miR-3141	363	0.921735	0.687151	1.2364	0.586543	0.998467
30-80 Days Postpartum	miR-3147	363	0.859922	0.582369	1.26976	0.447892	0.998228
30-80 Days Postpartum	miR-3154	363	0.858942	0.611971	1.20558	0.379363	0.935017
30-80 Days Postpartum	miR-3155a	363	1.17574	0.771756	1.79121	0.450998	0.998467
30-80 Days Postpartum	miR-3155b	363	1.27547	0.83585	1.94632	0.259147	0.804315
30-80 Days Postpartum	miR-3158-5p	363	0.996051	0.629688	1.57557	0.986506	0.998467
30-80 Days Postpartum	miR-3162-5p	363	1.02775	0.620434	1.70247	0.915349	0.998467
30-80 Days Postpartum	miR-3175	363	0.763895	0.52823	1.1047	0.152453	0.659495
30-80 Days Postpartum	miR-3180	363	0.983729	0.691461	1.39953	0.927334	0.998467
30-80 Days Postpartum	miR-3180-3p	363	1.18256	0.864996	1.6167	0.293277	0.835872
30-80 Days Postpartum	miR-3182	363	0.706484	0.43303	1.15262	0.164157	0.659495
30-80 Days Postpartum	miR-3185	363	1.26102	0.891396	1.7839	0.190067	0.672099
30-80 Days Postpartum	miR-3197	363	1.29363	0.953242	1.75555	0.0984168	0.557252
30-80 Days Postpartum	miR-320a	363	1.0798	0.698048	1.67032	0.730141	0.998467
30-80 Days Postpartum	miR-320b	363	1.07757	0.697637	1.6644	0.736282	0.998467
30-80 Days Postpartum	miR-320c	363	1.09538	0.711149	1.68722	0.679344	0.998467
30-80 Days Postpartum	miR-320d	363	1.06746	0.694342	1.64107	0.766086	0.998467
30-80 Days Postpartum	miR-320e	363	1.00055	0.665148	1.50508	0.997891	0.998467
30-80 Days Postpartum	miR-324-3p	363	1.03415	0.660113	1.62013	0.883444	0.998467
30-80 Days Postpartum	miR-324-5p	363	0.818578	0.505718	1.32499	0.415237	0.955958
30-80 Days Postpartum	miR-326	363	1.55156	0.973799	2.47212	0.0645659	0.510895
30-80 Days Postpartum	miR-328-3p	363	1.0458	0.663491	1.6484	0.847039	0.998467
30-80 Days Postpartum	miR-331-3p	363	0.729182	0.430615	1.23476	0.239891	0.755748
30-80 Days Postpartum	miR-335-5p	363	0.774371	0.483008	1.24149	0.288345	0.835872
30-80 Days Postpartum	miR-339-5p	363	1.10871	0.694997	1.76871	0.664955	0.998467
30-80 Days Postpartum	miR-33b-5p	363	1.03233	0.654542	1.62816	0.891146	0.998467
30-80 Days Postpartum	miR-342-3p	363	1.01161	0.653538	1.56588	0.958685	0.998467
30-80 Days Postpartum	miR-345-5p	363	1.14981	0.747326	1.76906	0.525403	0.998467
30-80 Days Postpartum	miR-34a-5p	363	0.405932	0.25467	0.647037	0.000150541	0.0126153
30-80 Days Postpartum	miR-34b-3p	363	1.10264	0.700673	1.73521	0.672771	0.998467
30-80 Days Postpartum	miR-361-3p	363	0.626469	0.388101	1.01124	0.0555928	0.506378
30-80 Days Postpartum	miR-361-5p	363	0.955584	0.620993	1.47045	0.836319	0.998467
30-80 Days Postpartum	miR-3619-5p	363	0.764255	0.435954	1.33979	0.347894	0.905389
30-80 Days Postpartum	miR-3648	363	0.951405	0.695802	1.3009	0.754992	0.998467
30-80 Days Postpartum	miR-3652	363	0.636612	0.46113	0.878875	0.00605697	0.170169
30-80 Days Postpartum	miR-3654	363	0.764786	0.437094	1.33815	0.34749	0.905389
30-80 Days Postpartum	miR-365a-3p	363	0.977226	0.603142	1.58332	0.925451	0.998467
30-80 Days Postpartum	miR-365b-5p	363	0.919145	0.535491	1.57767	0.759705	0.998467
30-80 Days Postpartum	miR-3663-5p	363	0.860735	0.558236	1.32715	0.497252	0.998467
30-80 Days Postpartum	miR-3679-5p	363	0.983339	0.659489	1.46622	0.934306	0.998467
30-80 Days Postpartum	miR-3687	363	1.00372	0.619198	1.62704	0.987968	0.998467
30-80 Days Postpartum	miR-374b-5p	363	0.67655	0.404	1.13297	0.13744	0.659495
30-80 Days Postpartum	miR-375	363	1.17594	0.714257	1.93604	0.524059	0.998467
30-80 Days Postpartum	miR-378a-3p	363	0.741071	0.481381	1.14086	0.173417	0.659495
30-80 Days Postpartum	miR-378e	363	0.762798	0.492229	1.18209	0.225713	0.744676
30-80 Days Postpartum	miR-378f	363	0.678047	0.439491	1.04609	0.0790414	0.540175
30-80 Days Postpartum	miR-378g	363	0.659361	0.434809	0.999879	0.0499337	0.480756
30-80 Days Postpartum	miR-378i	363	0.660976	0.431272	1.01303	0.0573604	0.510895
30-80 Days Postpartum	miR-3907	363	1.13614	0.676289	1.90868	0.629643	0.998467
30-80 Days Postpartum	miR-3937	363	0.786047	0.504036	1.22584	0.288317	0.835872
30-80 Days Postpartum	miR-3940-5p	363	0.573001	0.395259	0.830672	0.00329122	0.116727
30-80 Days Postpartum	miR-3978	363	0.906704	0.533647	1.54055	0.717255	0.998467
30-80 Days Postpartum	miR-4253	363	1.01484	0.664718	1.54937	0.94561	0.998467
30-80 Days Postpartum	miR-425-5p	363	0.88322	0.573868	1.35933	0.572425	0.998467
30-80 Days Postpartum	miR-4257	363	0.90652	0.537435	1.52907	0.712925	0.998467
30-80 Days Postpartum	miR-4270	363	0.955054	0.678938	1.34346	0.791674	0.998467
30-80 Days Postpartum	miR-4271	363	0.853686	0.591648	1.23178	0.397762	0.945424
30-80 Days Postpartum	miR-429	363	0.884397	0.53559	1.46037	0.631168	0.998467
30-80 Days Postpartum	miR-4292	363	1.17251	0.745632	1.84377	0.490784	0.998467
30-80 Days Postpartum	miR-4294	363	0.902558	0.59643	1.36581	0.627644	0.998467
30-80 Days Postpartum	miR-4322	363	0.775725	0.468122	1.28545	0.324378	0.876868
30-80 Days Postpartum	miR-4327	363	0.875589	0.585397	1.30963	0.517775	0.998467
30-80 Days Postpartum	miR-4417	363	0.933475	0.620175	1.40505	0.741428	0.998467
30-80 Days Postpartum	miR-4419a	363	0.931239	0.61893	1.40114	0.732513	0.998467
30-80 Days Postpartum	miR-4419b	363	0.901911	0.606809	1.34053	0.609642	0.998467
30-80 Days Postpartum	miR-4428	363	1.00435	0.664428	1.51818	0.983572	0.998467
30-80 Days Postpartum	miR-4429	363	1.06331	0.699712	1.61584	0.773724	0.998467
30-80 Days Postpartum	miR-4430	363	0.800618	0.530261	1.20882	0.290135	0.835872
30-80 Days Postpartum	miR-4433b-5p	363	1.26359	0.807685	1.97683	0.305557	0.847869
30-80 Days Postpartum	miR-4436a	363	0.966453	0.624984	1.49449	0.878062	0.998467
30-80 Days Postpartum	miR-4436b-3p	363	1.29364	0.853822	1.96001	0.22456	0.744676
30-80 Days Postpartum	miR-4442	363	0.963011	0.638709	1.45198	0.857226	0.998467
30-80 Days Postpartum	miR-4444	363	0.899666	0.532021	1.52137	0.693235	0.998467
30-80 Days Postpartum	miR-4446-3p	363	1.04681	0.676564	1.61966	0.837249	0.998467
30-80 Days Postpartum	miR-4449	363	0.965068	0.702845	1.32512	0.826028	0.998467
30-80 Days Postpartum	miR-4459	363	0.984022	0.664102	1.45806	0.936011	0.998467
30-80 Days Postpartum	miR-4461	363	0.945158	0.646094	1.38265	0.771352	0.998467
30-80 Days Postpartum	miR-4463	363	0.84943	0.590751	1.22138	0.378477	0.935017
30-80 Days Postpartum	miR-4468	363	1.22045	0.763144	1.95179	0.40563	0.945424
30-80 Days Postpartum	miR-4478	363	0.915847	0.584743	1.43444	0.70098	0.998467
30-80 Days Postpartum	miR-4481	363	0.912464	0.632752	1.31583	0.623805	0.998467
30-80 Days Postpartum	miR-4484	363	1.31441	0.897985	1.92394	0.159602	0.659495
30-80 Days Postpartum	miR-4486	363	0.961948	0.6625	1.39674	0.838442	0.998467
30-80 Days Postpartum	miR-4487	363	0.853388	0.553705	1.31527	0.472556	0.998467
30-80 Days Postpartum	miR-4496	363	0.701137	0.411852	1.19361	0.190883	0.672099
30-80 Days Postpartum	miR-4498	363	0.969708	0.667882	1.40793	0.871555	0.998467
30-80 Days Postpartum	miR-4499	363	0.793157	0.526763	1.19427	0.267103	0.816906
30-80 Days Postpartum	miR-4502	363	0.621569	0.385977	1.00096	0.050464	0.480756
30-80 Days Postpartum	miR-4505	363	0.769805	0.536853	1.10384	0.15482	0.659495
30-80 Days Postpartum	miR-4507	363	0.647127	0.455227	0.919922	0.0153064	0.256536
30-80 Days Postpartum	miR-4513	363	0.987564	0.603011	1.61735	0.960347	0.998467
30-80 Days Postpartum	miR-4515	363	1.0297	0.629969	1.68306	0.907068	0.998467
30-80 Days Postpartum	miR-4525	363	1.15674	0.716866	1.86652	0.550879	0.998467
30-80 Days Postpartum	miR-452-5p	363	0.943301	0.590242	1.50755	0.807226	0.998467
30-80 Days Postpartum	miR-4530	363	1.33679	0.94844	1.88416	0.0973868	0.557252
30-80 Days Postpartum	miR-4533	361	0.927878	0.605274	1.42243	0.731287	0.998467
30-80 Days Postpartum	miR-4534	363	0.886506	0.595492	1.31974	0.552915	0.998467
30-80 Days Postpartum	miR-4535	363	0.864219	0.548053	1.36278	0.530018	0.998467
30-80 Days Postpartum	miR-4538	363	0.756848	0.477445	1.19976	0.235942	0.748936
30-80 Days Postpartum	miR-4539	363	0.745758	0.490968	1.13277	0.168996	0.659495
30-80 Days Postpartum	miR-4632-5p	363	0.998322	0.725947	1.37289	0.991755	0.998467
30-80 Days Postpartum	miR-4644	363	0.888211	0.635776	1.24087	0.487122	0.998467
30-80 Days Postpartum	miR-4646-5p	362	0.85708	0.581342	1.26361	0.436176	0.982567
30-80 Days Postpartum	miR-4655-3p	363	0.923842	0.600117	1.4222	0.71894	0.998467
30-80 Days Postpartum	miR-4655-5p	363	1.02437	0.694734	1.51041	0.903275	0.998467
30-80 Days Postpartum	miR-4656	363	1.01636	0.667063	1.54855	0.939809	0.998467
30-80 Days Postpartum	miR-4665-5p	363	1.09779	0.823781	1.46293	0.52425	0.998467
30-80 Days Postpartum	miR-4667-5p	363	0.945357	0.634714	1.40804	0.782201	0.998467
30-80 Days Postpartum	miR-4687-3p	363	0.896642	0.563955	1.42559	0.644686	0.998467
30-80 Days Postpartum	miR-4688	363	1.44453	0.941247	2.21692	0.0923943	0.557252
30-80 Days Postpartum	miR-4689	363	1.02426	0.656772	1.59736	0.915809	0.998467
30-80 Days Postpartum	miR-4690-5p	363	0.905233	0.649992	1.2607	0.55577	0.998467
30-80 Days Postpartum	miR-4695-5p	362	0.90244	0.597628	1.36272	0.62542	0.998467
30-80 Days Postpartum	miR-4706	363	0.967523	0.63046	1.48479	0.879905	0.998467
30-80 Days Postpartum	miR-4707-3p	363	1.15346	0.705774	1.88513	0.568926	0.998467
30-80 Days Postpartum	miR-4722-5p	363	1.26849	0.847741	1.89805	0.247424	0.77366
30-80 Days Postpartum	miR-4725-3p	363	0.976988	0.6635	1.43859	0.906128	0.998467
30-80 Days Postpartum	miR-4726-5p	363	1.00228	0.671443	1.49613	0.99111	0.998467
30-80 Days Postpartum	miR-4728-3p	363	0.979068	0.660386	1.45154	0.916144	0.998467
30-80 Days Postpartum	miR-4728-5p	363	0.970541	0.672975	1.39968	0.872831	0.998467
30-80 Days Postpartum	miR-4734	363	1.07058	0.723544	1.58407	0.732971	0.998467
30-80 Days Postpartum	miR-4743-5p	363	1.00467	0.660399	1.52842	0.982627	0.998467
30-80 Days Postpartum	miR-4745-3p	363	1.16195	0.739011	1.82693	0.515641	0.998467
30-80 Days Postpartum	miR-4753-5p	363	0.908548	0.586649	1.40708	0.667387	0.998467
30-80 Days Postpartum	miR-4758-5p	363	1.05885	0.789858	1.41946	0.702144	0.998467
30-80 Days Postpartum	miR-4763-3p	363	0.863764	0.611397	1.2203	0.406149	0.945424
30-80 Days Postpartum	miR-4769-5p	363	0.791184	0.495034	1.2645	0.327566	0.879808
30-80 Days Postpartum	miR-4783-3p	363	1.11367	0.76509	1.62107	0.574067	0.998467
30-80 Days Postpartum	miR-4784	363	0.925172	0.593633	1.44187	0.73119	0.998467
30-80 Days Postpartum	miR-4800-3p	363	0.885511	0.519051	1.5107	0.655493	0.998467
30-80 Days Postpartum	miR-4800-5p	363	1.01219	0.679727	1.50727	0.952429	0.998467
30-80 Days Postpartum	miR-484	363	1.14868	0.7144	1.84695	0.567297	0.998467
30-80 Days Postpartum	miR-492	363	0.793864	0.425247	1.48201	0.468581	0.998467
30-80 Days Postpartum	miR-5001-5p	363	1.02812	0.724369	1.45926	0.876634	0.998467
30-80 Days Postpartum	miR-5006-5p	363	0.946812	0.610878	1.46749	0.80688	0.998467
30-80 Days Postpartum	miR-5010-5p	363	1.15972	0.763433	1.76173	0.48729	0.998467
30-80 Days Postpartum	miR-504-3p	363	0.926517	0.676518	1.2689	0.634299	0.998467
30-80 Days Postpartum	miR-5088-5p	363	0.995217	0.651242	1.52087	0.982322	0.998467
30-80 Days Postpartum	miR-5093	363	1.00219	0.650349	1.54439	0.992072	0.998467
30-80 Days Postpartum	miR-511-3p	363	1.7293	0.998518	2.99493	0.0506217	0.480756
30-80 Days Postpartum	miR-511-5p	363	1.56514	0.973186	2.51717	0.064624	0.510895
30-80 Days Postpartum	miR-5189-5p	363	1.07476	0.692652	1.66767	0.747708	0.998467
30-80 Days Postpartum	miR-5196-5p	363	0.79996	0.595716	1.07423	0.137836	0.659495
30-80 Days Postpartum	miR-5585-3p	363	0.780634	0.532504	1.14438	0.204469	0.703006
30-80 Days Postpartum	miR-561-3p	363	1.07007	0.661678	1.73052	0.782448	0.998467
30-80 Days Postpartum	miR-564	363	0.996441	0.774865	1.28138	0.977835	0.998467
30-80 Days Postpartum	miR-566	363	0.687589	0.46389	1.01916	0.0621207	0.510895
30-80 Days Postpartum	miR-5703	363	0.701221	0.436564	1.12632	0.14211	0.659495
30-80 Days Postpartum	miR-5739	363	1.03998	0.739534	1.46248	0.821706	0.998467
30-80 Days Postpartum	miR-574-3p	363	1.41246	0.853141	2.33847	0.179433	0.659495
30-80 Days Postpartum	miR-574-5p	363	0.696208	0.454677	1.06604	0.0957619	0.557252
30-80 Days Postpartum	miR-575	363	1.05877	0.699744	1.60202	0.786945	0.998467
30-80 Days Postpartum	miR-6069	363	0.654661	0.359	1.19382	0.166965	0.659495
30-80 Days Postpartum	miR-6076	363	0.897546	0.587333	1.37161	0.617378	0.998467
30-80 Days Postpartum	miR-6081	363	1.03428	0.658466	1.62458	0.883692	0.998467
30-80 Days Postpartum	miR-6085	363	0.894297	0.649298	1.23174	0.49401	0.998467
30-80 Days Postpartum	miR-6086	363	0.866994	0.594457	1.26448	0.458548	0.998467
30-80 Days Postpartum	miR-6088	362	1.12874	0.745145	1.70981	0.567619	0.998467
30-80 Days Postpartum	miR-612	363	0.306426	0.163475	0.574382	0.000224661	0.0156888
30-80 Days Postpartum	miR-6124	363	1.05625	0.76599	1.4565	0.73852	0.998467
30-80 Days Postpartum	miR-6126	363	1.66602	1.15093	2.41163	0.00683331	0.170169
30-80 Days Postpartum	miR-6127	363	0.994759	0.711143	1.39149	0.975522	0.998467
30-80 Days Postpartum	miR-6131	363	1.07846	0.724976	1.60428	0.709336	0.998467
30-80 Days Postpartum	miR-6132	363	1.08056	0.700342	1.66721	0.726204	0.998467
30-80 Days Postpartum	miR-6165	362	1.09894	0.798345	1.51272	0.562821	0.998467
30-80 Days Postpartum	miR-622	363	0.760543	0.434244	1.33203	0.338424	0.897465
30-80 Days Postpartum	miR-640	363	1.22514	0.795202	1.88753	0.357156	0.923754
30-80 Days Postpartum	miR-650	363	1.21789	0.82581	1.79611	0.320014	0.870689
30-80 Days Postpartum	miR-6501-3p	363	0.94176	0.52316	1.6953	0.841434	0.998467
30-80 Days Postpartum	miR-6511a-5p	363	1.02665	0.622478	1.69324	0.917947	0.998467
30-80 Days Postpartum	miR-6516-5p	363	0.852367	0.543704	1.33626	0.486218	0.998467
30-80 Days Postpartum	miR-652-3p	363	0.896317	0.563801	1.42494	0.643523	0.998467
30-80 Days Postpartum	miR-654-5p	362	1.47334	1.10332	1.96745	0.0086326	0.179198
30-80 Days Postpartum	miR-658	363	0.690793	0.456903	1.04441	0.0794421	0.540175
30-80 Days Postpartum	miR-663b	362	0.918328	0.599943	1.40568	0.694871	0.998467
30-80 Days Postpartum	miR-664a-3p	363	0.555782	0.322746	0.957081	0.034162	0.413251
30-80 Days Postpartum	miR-671-3p	363	1.05109	0.594847	1.85725	0.863802	0.998467
30-80 Days Postpartum	miR-671-5p	363	1.00992	0.669549	1.52333	0.962445	0.998467
30-80 Days Postpartum	miR-6716-5p	363	0.820938	0.564878	1.19307	0.300926	0.840767
30-80 Days Postpartum	miR-6722-3p	363	0.858733	0.589002	1.25198	0.428528	0.975832
30-80 Days Postpartum	miR-6726-5p	363	1.14682	0.753507	1.74544	0.522643	0.998467
30-80 Days Postpartum	miR-6727-5p	363	1.15869	0.872292	1.53911	0.309268	0.85252
30-80 Days Postpartum	miR-6729-3p	363	0.954267	0.604525	1.50635	0.840712	0.998467
30-80 Days Postpartum	miR-6738-5p	363	0.707407	0.518943	0.964316	0.0285358	0.398101
30-80 Days Postpartum	miR-6741-5p	363	0.993305	0.704036	1.40143	0.969487	0.998467
30-80 Days Postpartum	miR-6742-5p	363	1.07141	0.683063	1.68054	0.763932	0.998467
30-80 Days Postpartum	miR-6746-5p	363	0.962756	0.638703	1.45122	0.856147	0.998467
30-80 Days Postpartum	miR-6747-5p	363	0.874012	0.564976	1.35209	0.545234	0.998467
30-80 Days Postpartum	miR-6752-5p	363	0.871712	0.675393	1.12509	0.291606	0.835872
30-80 Days Postpartum	miR-6754-5p	363	0.782462	0.449633	1.36166	0.385477	0.944531
30-80 Days Postpartum	miR-6756-5p	363	0.644482	0.440101	0.943777	0.0239897	0.358988
30-80 Days Postpartum	miR-6757-5p	363	1.09608	0.734316	1.63606	0.653516	0.998467
30-80 Days Postpartum	miR-6760-5p	363	0.940183	0.612183	1.44392	0.778117	0.998467
30-80 Days Postpartum	miR-6765-5p	362	0.826058	0.533728	1.2785	0.391178	0.945424
30-80 Days Postpartum	miR-6768-5p	363	0.960877	0.593404	1.55591	0.871077	0.998467
30-80 Days Postpartum	miR-6769a-5p	363	0.884806	0.584476	1.33946	0.562929	0.998467
30-80 Days Postpartum	miR-6771-5p	363	1.05918	0.712146	1.57534	0.776495	0.998467
30-80 Days Postpartum	miR-6775-3p	363	0.992459	0.632431	1.55744	0.973734	0.998467
30-80 Days Postpartum	miR-6775-5p	363	0.952341	0.685159	1.32371	0.771302	0.998467
30-80 Days Postpartum	miR-6778-5p	363	0.853227	0.572232	1.2722	0.436115	0.982567
30-80 Days Postpartum	miR-6780b-5p	363	2.20846	1.48107	3.2931	0.00010161	0.0126153
30-80 Days Postpartum	miR-6781-5p	363	1.07961	0.757956	1.53776	0.671261	0.998467
30-80 Days Postpartum	miR-6782-5p	363	1.48225	0.860242	2.55401	0.156283	0.659495
30-80 Days Postpartum	miR-6784-5p	363	0.860299	0.585085	1.26497	0.444268	0.995445
30-80 Days Postpartum	miR-6787-5p	363	0.758759	0.523939	1.09882	0.143965	0.659495
30-80 Days Postpartum	miR-6789-5p	363	1.02387	0.709941	1.47663	0.899506	0.998467
30-80 Days Postpartum	miR-6791-5p	363	1.07582	0.705944	1.63948	0.733868	0.998467
30-80 Days Postpartum	miR-6794-5p	363	0.710233	0.494284	1.02053	0.0643015	0.510895
30-80 Days Postpartum	miR-6796-3p	363	1.19558	0.704653	2.02854	0.50782	0.998467
30-80 Days Postpartum	miR-6797-5p	363	0.922808	0.644952	1.32037	0.660293	0.998467
30-80 Days Postpartum	miR-6798-5p	362	1.25526	0.882243	1.786	0.206372	0.703006
30-80 Days Postpartum	miR-6799-5p	363	0.577525	0.423174	0.788174	0.000539648	0.028264
30-80 Days Postpartum	miR-6800-5p	363	1.08619	0.743702	1.58639	0.668814	0.998467
30-80 Days Postpartum	miR-6803-5p	363	1.0263	0.670473	1.57095	0.904883	0.998467
30-80 Days Postpartum	miR-6804-3p	363	0.795652	0.521779	1.21327	0.288278	0.835872
30-80 Days Postpartum	miR-6808-5p	363	1.16659	0.814776	1.67032	0.400121	0.945424
30-80 Days Postpartum	miR-6809-5p	363	1.0004	0.667422	1.49949	0.998467	0.998467
30-80 Days Postpartum	miR-6810-3p	363	1.12448	0.794729	1.59106	0.507629	0.998467
30-80 Days Postpartum	miR-6812-5p	363	0.947153	0.664754	1.34952	0.763743	0.998467
30-80 Days Postpartum	miR-6819-3p	363	1.06656	0.708255	1.60613	0.757701	0.998467
30-80 Days Postpartum	miR-6819-5p	363	0.958823	0.665548	1.38133	0.821411	0.998467
30-80 Days Postpartum	miR-6821-5p	363	0.912526	0.667798	1.24694	0.565554	0.998467
30-80 Days Postpartum	miR-6822-5p	363	1.08954	0.724484	1.63854	0.680412	0.998467
30-80 Days Postpartum	miR-6824-5p	363	0.911831	0.651196	1.27678	0.591006	0.998467
30-80 Days Postpartum	miR-6825-5p	363	1.15485	0.780809	1.70807	0.470941	0.998467
30-80 Days Postpartum	miR-6829-5p	363	0.910401	0.607842	1.36356	0.648799	0.998467
30-80 Days Postpartum	miR-6830-5p	363	1.04063	0.691018	1.56712	0.848798	0.998467
30-80 Days Postpartum	miR-6836-5p	363	1.07959	0.68463	1.70241	0.741729	0.998467
30-80 Days Postpartum	miR-6837-5p	363	1.01392	0.63977	1.60687	0.953093	0.998467
30-80 Days Postpartum	miR-6845-5p	363	1.06539	0.750431	1.51254	0.72315	0.998467
30-80 Days Postpartum	miR-6848-5p	363	0.895523	0.586123	1.36825	0.609889	0.998467
30-80 Days Postpartum	miR-6851-5p	363	0.955458	0.655292	1.39312	0.812802	0.998467
30-80 Days Postpartum	miR-6859-5p	363	1.09424	0.756772	1.5822	0.632165	0.998467
30-80 Days Postpartum	miR-6862-5p	363	0.713506	0.411927	1.23588	0.228447	0.747807
30-80 Days Postpartum	miR-6865-5p	363	0.855174	0.568011	1.28752	0.453603	0.998467
30-80 Days Postpartum	miR-6869-5p	363	1.07276	0.678441	1.69628	0.763834	0.998467
30-80 Days Postpartum	miR-6870-5p	363	0.717825	0.495275	1.04038	0.0799608	0.540175
30-80 Days Postpartum	miR-6873-5p	363	1.32953	0.85795	2.06033	0.202508	0.703006
30-80 Days Postpartum	miR-6875-5p	363	1.01328	0.731744	1.40315	0.936665	0.998467
30-80 Days Postpartum	miR-6877-3p	363	0.7587	0.511786	1.12474	0.169207	0.659495
30-80 Days Postpartum	miR-6877-5p	363	0.913137	0.647735	1.28729	0.604018	0.998467
30-80 Days Postpartum	miR-6880-5p	363	0.983873	0.663121	1.45977	0.935627	0.998467
30-80 Days Postpartum	miR-6881-5p	363	1.05681	0.720721	1.54963	0.777215	0.998467
30-80 Days Postpartum	miR-6884-5p	363	0.668388	0.394364	1.13282	0.134474	0.659495
30-80 Days Postpartum	miR-6887-5p	363	0.882467	0.599488	1.29902	0.5262	0.998467
30-80 Days Postpartum	miR-6892-3p	363	1.12666	0.72039	1.76205	0.601215	0.998467
30-80 Days Postpartum	miR-6893-5p	363	0.809336	0.5726	1.14395	0.230833	0.748936
30-80 Days Postpartum	miR-6894-5p	363	0.914061	0.608634	1.37276	0.664966	0.998467
30-80 Days Postpartum	miR-6895-5p	363	1.0008	0.644772	1.55343	0.997138	0.998467
30-80 Days Postpartum	miR-7107-5p	363	0.934319	0.700869	1.24553	0.643252	0.998467
30-80 Days Postpartum	miR-7108-5p	363	1.13668	0.738022	1.75069	0.560979	0.998467
30-80 Days Postpartum	miR-7109-5p	363	1.0558	0.721863	1.54422	0.779553	0.998467
30-80 Days Postpartum	miR-711	363	1.05955	0.695911	1.61321	0.78739	0.998467
30-80 Days Postpartum	miR-7111-5p	363	0.931181	0.698247	1.24182	0.627368	0.998467
30-80 Days Postpartum	miR-7114-3p	363	1.18159	0.819457	1.70376	0.371522	0.935017
30-80 Days Postpartum	miR-7150	363	0.697464	0.476857	1.02013	0.0632775	0.510895
30-80 Days Postpartum	miR-7515	363	0.865838	0.589611	1.27148	0.462443	0.998467
30-80 Days Postpartum	miR-760	363	0.735182	0.506243	1.06765	0.106079	0.584829
30-80 Days Postpartum	miR-765	363	1.13831	0.76032	1.70422	0.529245	0.998467
30-80 Days Postpartum	miR-766-3p	363	1.03433	0.658843	1.62382	0.883382	0.998467
30-80 Days Postpartum	miR-7845-5p	363	1.62764	1.0216	2.5932	0.0403752	0.422931
30-80 Days Postpartum	miR-7846-3p	363	0.635451	0.441632	0.914331	0.0145898	0.254714
30-80 Days Postpartum	miR-7851-3p	363	0.745448	0.48117	1.15488	0.188419	0.672099
30-80 Days Postpartum	miR-8052	363	1.02447	0.670809	1.56458	0.910912	0.998467
30-80 Days Postpartum	miR-8069	363	1.09398	0.789799	1.5153	0.58896	0.998467
30-80 Days Postpartum	miR-8071	363	0.711336	0.484048	1.04535	0.0828884	0.540175
30-80 Days Postpartum	miR-8078	363	1.75234	1.17313	2.61752	0.00614593	0.170169
30-80 Days Postpartum	miR-8085	363	0.913574	0.6543	1.27559	0.595592	0.998467
30-80 Days Postpartum	miR-8089	363	0.948913	0.642804	1.40079	0.791871	0.998467
30-80 Days Postpartum	miR-874-3p	363	1.15549	0.783274	1.7046	0.466264	0.998467
30-80 Days Postpartum	miR-877-5p	363	1.04964	0.71069	1.55025	0.807619	0.998467
30-80 Days Postpartum	miR-885-3p	363	0.670576	0.458528	0.980687	0.0393487	0.422746
30-80 Days Postpartum	miR-885-5p	363	1.5288	0.944891	2.47354	0.083798	0.540175
30-80 Days Postpartum	miR-920	363	0.822844	0.583648	1.16007	0.265848	0.816906
30-80 Days Postpartum	miR-92a-3p	363	0.896619	0.574355	1.3997	0.631075	0.998467
30-80 Days Postpartum	miR-92b-3p	363	0.923491	0.592847	1.43854	0.724858	0.998467
30-80 Days Postpartum	miR-92b-5p	363	1.20412	0.701836	2.06587	0.500038	0.998467
30-80 Days Postpartum	miR-93-5p	363	0.718789	0.44918	1.15022	0.168666	0.659495
30-80 Days Postpartum	miR-937-5p	363	0.894565	0.624316	1.2818	0.54376	0.998467
30-80 Days Postpartum	miR-939-5p	363	0.932807	0.592066	1.46965	0.764254	0.998467
30-80 Days Postpartum	miR-99a-5p	363	0.792169	0.500848	1.25294	0.319256	0.870689
30-80 Days Postpartum	miR-99b-5p	363	1.01181	0.647527	1.58104	0.958874	0.998467
7-14 Days Postpartum	let-7a-5p	363	1.27394	0.909628	1.78415	0.158892	0.598019
7-14 Days Postpartum	let-7b-5p	363	1.28169	0.919328	1.78688	0.143237	0.598019
7-14 Days Postpartum	let-7c-5p	363	1.27368	0.912351	1.7781	0.15529	0.598019
7-14 Days Postpartum	let-7d-3p	363	1.39012	1.01814	1.898	0.0381609	0.593452
7-14 Days Postpartum	let-7d-5p	363	1.24456	0.892176	1.73613	0.197679	0.623481
7-14 Days Postpartum	let-7e-5p	363	1.30359	0.930995	1.82531	0.122673	0.598019
7-14 Days Postpartum	let-7f-5p	363	1.22515	0.868616	1.72803	0.247172	0.631623
7-14 Days Postpartum	let-7g-5p	363	1.42936	1.00259	2.03779	0.0483533	0.593452
7-14 Days Postpartum	let-7i-5p	363	1.31982	0.939174	1.85475	0.109936	0.59597
7-14 Days Postpartum	miR-100-5p	363	1.26748	0.92767	1.73177	0.136622	0.598019
7-14 Days Postpartum	miR-101-3p	363	1.24532	0.898653	1.72571	0.187502	0.623481
7-14 Days Postpartum	miR-103a-3p	363	1.20481	0.868993	1.6704	0.263717	0.631623
7-14 Days Postpartum	miR-106a-5p	363	1.26702	0.91768	1.74934	0.150436	0.598019
7-14 Days Postpartum	miR-106b-5p	363	1.29963	0.932634	1.81103	0.121619	0.598019
7-14 Days Postpartum	miR-107	363	1.19727	0.869381	1.64882	0.270163	0.632393
7-14 Days Postpartum	miR-1202	363	1.16058	0.869861	1.54846	0.311415	0.686895
7-14 Days Postpartum	miR-1207-5p	363	1.40763	1.08675	1.82324	0.00959057	0.593452
7-14 Days Postpartum	miR-1224-5p	363	1.11233	0.871225	1.42016	0.393084	0.724756
7-14 Days Postpartum	miR-1225-3p	363	1.18379	0.914443	1.53248	0.200215	0.623481
7-14 Days Postpartum	miR-1225-5p	363	1.18175	0.888481	1.57182	0.25118	0.631623
7-14 Days Postpartum	miR-1229-5p	363	1.17558	0.929115	1.48742	0.177818	0.623481
7-14 Days Postpartum	miR-1234-3p	363	1.1776	0.851985	1.62766	0.322198	0.691442
7-14 Days Postpartum	miR-1236-5p	363	0.950181	0.754831	1.19609	0.66343	0.820659
7-14 Days Postpartum	miR-1237-5p	363	1.09776	0.87629	1.37521	0.417189	0.731446
7-14 Days Postpartum	miR-1254	363	1.47052	1.04454	2.07023	0.0271281	0.593452
7-14 Days Postpartum	miR-125a-5p	363	1.42056	1.01229	1.99348	0.0422914	0.593452
7-14 Days Postpartum	miR-125b-5p	363	1.46853	1.0523	2.0494	0.023837	0.593452
7-14 Days Postpartum	miR-1273c	363	1.08074	0.816855	1.42986	0.58671	0.806005
7-14 Days Postpartum	miR-1273d	363	1.19864	0.892069	1.61057	0.229297	0.631623
7-14 Days Postpartum	miR-1273e	363	1.4209	1.09652	1.84124	0.00788812	0.593452
7-14 Days Postpartum	miR-1273g-5p	363	1.05487	0.759354	1.46539	0.750094	0.868203
7-14 Days Postpartum	miR-1273h-5p	363	1.26054	0.963693	1.64882	0.0910236	0.593452
7-14 Days Postpartum	miR-1275	363	1.13792	0.879078	1.47298	0.32649	0.691442
7-14 Days Postpartum	miR-128-3p	363	1.96031	1.39776	2.74928	9.60293e-05	0.0402363
7-14 Days Postpartum	miR-1285-5p	363	1.33378	0.990366	1.79628	0.0579295	0.593452
7-14 Days Postpartum	miR-1287-5p	363	1.23581	0.883218	1.72916	0.216688	0.631623
7-14 Days Postpartum	miR-1290	362	0.775995	0.558716	1.07777	0.130251	0.598019
7-14 Days Postpartum	miR-1291	362	0.929503	0.678356	1.27363	0.649184	0.820659
7-14 Days Postpartum	miR-1304-3p	363	1.19834	0.916722	1.56646	0.185572	0.623481
7-14 Days Postpartum	miR-1306-5p	363	1.13909	0.822089	1.57832	0.433843	0.731446
7-14 Days Postpartum	miR-1307-3p	363	1.11595	0.811994	1.53368	0.498901	0.759752
7-14 Days Postpartum	miR-1307-5p	363	0.984323	0.712931	1.35903	0.923514	0.957803
7-14 Days Postpartum	miR-130a-3p	363	1.31213	0.996748	1.72731	0.0527773	0.593452
7-14 Days Postpartum	miR-130b-3p	363	1.26302	0.945634	1.68693	0.113789	0.59597
7-14 Days Postpartum	miR-130b-5p	363	1.09867	0.775698	1.55611	0.59623	0.806918
7-14 Days Postpartum	miR-1321	363	1.26947	0.916752	1.7579	0.150823	0.598019
7-14 Days Postpartum	miR-1343-5p	363	1.0649	0.847486	1.33809	0.589417	0.806918
7-14 Days Postpartum	miR-141-3p	363	1.21853	0.863676	1.71919	0.260405	0.631623
7-14 Days Postpartum	miR-145-5p	363	1.05455	0.710438	1.56533	0.792125	0.892206
7-14 Days Postpartum	miR-146a-5p	363	1.23362	0.910234	1.6719	0.175865	0.623481
7-14 Days Postpartum	miR-146b-5p	363	1.21606	0.861614	1.71632	0.265832	0.631623
7-14 Days Postpartum	miR-148a-3p	363	1.2745	0.918985	1.76754	0.146047	0.598019
7-14 Days Postpartum	miR-148b-3p	363	1.2774	0.925346	1.7634	0.136669	0.598019
7-14 Days Postpartum	miR-149-3p	363	1.16263	0.953372	1.41782	0.136663	0.598019
7-14 Days Postpartum	miR-150-3p	363	1.13043	0.867009	1.47389	0.365086	0.706332
7-14 Days Postpartum	miR-151a-3p	363	1.26417	0.920464	1.73621	0.147612	0.598019
7-14 Days Postpartum	miR-152-3p	363	1.49494	1.05768	2.11298	0.0227491	0.593452
7-14 Days Postpartum	miR-1587	363	1.09152	0.824762	1.44455	0.54023	0.771913
7-14 Days Postpartum	miR-15a-5p	363	1.03796	0.756557	1.42404	0.817372	0.903638
7-14 Days Postpartum	miR-15b-5p	363	1.0324	0.74518	1.43034	0.847963	0.92097
7-14 Days Postpartum	miR-16-5p	363	1.1732	0.840648	1.63731	0.34759	0.69619
7-14 Days Postpartum	miR-17-5p	363	1.33442	0.962041	1.85094	0.0839606	0.593452
7-14 Days Postpartum	miR-181a-5p	363	1.36296	0.992851	1.87102	0.0554186	0.593452
7-14 Days Postpartum	miR-181b-5p	363	1.33719	0.966325	1.8504	0.0795548	0.593452
7-14 Days Postpartum	miR-181c-5p	363	1.25583	0.943904	1.67083	0.117893	0.598019
7-14 Days Postpartum	miR-181d-5p	363	1.32266	0.956116	1.82974	0.0912316	0.593452
7-14 Days Postpartum	miR-182-5p	363	1.36073	0.967127	1.91453	0.0770451	0.593452
7-14 Days Postpartum	miR-186-5p	363	1.21425	0.883528	1.66876	0.23145	0.631623
7-14 Days Postpartum	miR-187-3p	363	1.13655	0.852617	1.51504	0.382788	0.713942
7-14 Days Postpartum	miR-187-5p	363	1.11733	0.84226	1.48222	0.44166	0.731446
7-14 Days Postpartum	miR-1908-5p	363	1.04938	0.786107	1.40083	0.743634	0.867574
7-14 Days Postpartum	miR-1909-3p	363	1.12769	0.85247	1.49177	0.399887	0.724756
7-14 Days Postpartum	miR-1910-3p	363	1.07687	0.818318	1.41711	0.597041	0.806918
7-14 Days Postpartum	miR-1913	363	1.18508	0.817448	1.71805	0.370152	0.706332
7-14 Days Postpartum	miR-1914-3p	363	1.07211	0.836971	1.3733	0.581524	0.804154
7-14 Days Postpartum	miR-1914-5p	363	1.32881	1.01762	1.73517	0.0367735	0.593452
7-14 Days Postpartum	miR-1915-3p	363	1.02214	0.845295	1.23599	0.821226	0.90551
7-14 Days Postpartum	miR-191-5p	363	1.32097	0.958396	1.82071	0.0890574	0.593452
7-14 Days Postpartum	miR-193a-3p	363	1.2661	0.921967	1.73868	0.14486	0.598019
7-14 Days Postpartum	miR-193a-5p	363	1.40039	1.01851	1.92547	0.0381879	0.593452
7-14 Days Postpartum	miR-193b-3p	363	1.33223	0.977019	1.81659	0.0698282	0.593452
7-14 Days Postpartum	miR-193b-5p	363	1.20641	0.906826	1.60496	0.197601	0.623481
7-14 Days Postpartum	miR-195-5p	363	1.29885	0.92721	1.81945	0.128386	0.598019
7-14 Days Postpartum	miR-197-3p	363	1.23092	0.893539	1.69568	0.203651	0.623481
7-14 Days Postpartum	miR-197-5p	363	1.04147	0.863893	1.25554	0.670121	0.821112
7-14 Days Postpartum	miR-198	363	1.02953	0.812656	1.30429	0.809439	0.903638
7-14 Days Postpartum	miR-19a-3p	363	1.24794	0.898521	1.73323	0.186328	0.623481
7-14 Days Postpartum	miR-19b-3p	363	1.30824	0.944003	1.81301	0.106564	0.59597
7-14 Days Postpartum	miR-200a-3p	363	1.22444	0.869668	1.72394	0.246057	0.631623
7-14 Days Postpartum	miR-200b-3p	363	1.22619	0.856177	1.75611	0.265851	0.631623
7-14 Days Postpartum	miR-200b-5p	363	1.23805	0.890072	1.72206	0.204694	0.623481
7-14 Days Postpartum	miR-200c-3p	363	1.26897	0.897785	1.79363	0.177261	0.623481
7-14 Days Postpartum	miR-204-3p	363	1.06513	0.809438	1.40159	0.65236	0.820659
7-14 Days Postpartum	miR-205-5p	363	1.35109	1.01838	1.7925	0.0369543	0.593452
7-14 Days Postpartum	miR-20a-5p	363	1.33248	0.957506	1.8543	0.088676	0.593452
7-14 Days Postpartum	miR-20b-5p	363	1.2655	0.914366	1.75147	0.155591	0.598019
7-14 Days Postpartum	miR-210-3p	363	1.21838	0.917005	1.61881	0.173081	0.623481
7-14 Days Postpartum	miR-210-5p	363	0.950978	0.608516	1.48617	0.82536	0.906414
7-14 Days Postpartum	miR-211-3p	363	1.19934	0.968228	1.48563	0.0960446	0.59597
7-14 Days Postpartum	miR-212-3p	363	0.976052	0.731089	1.30309	0.869415	0.936465
7-14 Days Postpartum	miR-21-5p	363	1.20347	0.871692	1.66154	0.260379	0.631623
7-14 Days Postpartum	miR-221-3p	363	1.27385	0.94557	1.71609	0.111413	0.59597
7-14 Days Postpartum	miR-222-3p	363	1.41196	1.03363	1.92877	0.0301747	0.593452
7-14 Days Postpartum	miR-22-3p	363	1.26076	0.929995	1.70918	0.135569	0.598019
7-14 Days Postpartum	miR-224-5p	363	1.38693	1.01368	1.89762	0.0408641	0.593452
7-14 Days Postpartum	miR-22-5p	363	1.19024	0.866135	1.63564	0.282895	0.647721
7-14 Days Postpartum	miR-2392	363	1.0864	0.848413	1.39114	0.511257	0.759752
7-14 Days Postpartum	miR-23a-3p	363	1.02272	0.760964	1.37452	0.881598	0.939923
7-14 Days Postpartum	miR-23a-5p	363	0.882881	0.645667	1.20725	0.435251	0.731446
7-14 Days Postpartum	miR-23b-3p	363	1.13427	0.848155	1.51689	0.395609	0.724756
7-14 Days Postpartum	miR-24-3p	363	1.20606	0.895947	1.62351	0.216662	0.631623
7-14 Days Postpartum	miR-2467-3p	363	1.07397	0.812788	1.41909	0.615691	0.8138
7-14 Days Postpartum	miR-25-3p	363	1.20916	0.889604	1.64352	0.22516	0.631623
7-14 Days Postpartum	miR-26a-5p	363	1.31699	0.950759	1.8243	0.0976737	0.59597
7-14 Days Postpartum	miR-26b-5p	363	1.17909	0.831704	1.67157	0.3549	0.704755
7-14 Days Postpartum	miR-27a-3p	362	1.00258	0.734533	1.36845	0.987037	0.991771
7-14 Days Postpartum	miR-27a-5p	363	0.630614	0.43946	0.904914	0.0123421	0.593452
7-14 Days Postpartum	miR-27b-3p	363	1.25464	0.925393	1.70103	0.144099	0.598019
7-14 Days Postpartum	miR-28-5p	363	1.24342	0.88576	1.74549	0.208046	0.627131
7-14 Days Postpartum	miR-2861	363	1.13812	0.911824	1.42058	0.252684	0.631623
7-14 Days Postpartum	miR-296-3p	363	0.993398	0.758697	1.3007	0.961582	0.98269
7-14 Days Postpartum	miR-29a-3p	363	1.30544	0.962586	1.77042	0.086407	0.593452
7-14 Days Postpartum	miR-29b-2-5p	363	1.03769	0.710054	1.5165	0.848435	0.92097
7-14 Days Postpartum	miR-29b-3p	363	1.31892	0.944262	1.84222	0.104466	0.59597
7-14 Days Postpartum	miR-29c-3p	363	1.27513	0.92017	1.76701	0.144251	0.598019
7-14 Days Postpartum	miR-29c-5p	363	1.09255	0.775017	1.54017	0.613412	0.813656
7-14 Days Postpartum	miR-30a-3p	363	1.35662	0.987579	1.86356	0.0597268	0.593452
7-14 Days Postpartum	miR-30a-5p	363	1.34674	0.974035	1.86205	0.0717314	0.593452
7-14 Days Postpartum	miR-30b-5p	363	1.49148	1.05356	2.11142	0.0241857	0.593452
7-14 Days Postpartum	miR-30c-5p	363	1.3571	0.977282	1.88453	0.0683361	0.593452
7-14 Days Postpartum	miR-30d-5p	363	1.39997	0.999889	1.96013	0.0500754	0.593452
7-14 Days Postpartum	miR-30e-3p	363	1.19344	0.888002	1.60394	0.241018	0.631623
7-14 Days Postpartum	miR-30e-5p	363	1.19605	0.871883	1.64074	0.267023	0.631623
7-14 Days Postpartum	miR-3126-5p	363	1.03407	0.812521	1.31604	0.785343	0.886951
7-14 Days Postpartum	miR-3131	363	1.14004	0.838421	1.55016	0.403196	0.724756
7-14 Days Postpartum	miR-3135a	363	1.23962	0.949932	1.61765	0.11371	0.59597
7-14 Days Postpartum	miR-3138	363	1.10702	0.854472	1.43422	0.441552	0.731446
7-14 Days Postpartum	miR-3141	363	1.05006	0.860804	1.28092	0.630002	0.820659
7-14 Days Postpartum	miR-3147	363	1.17601	0.903816	1.53018	0.227414	0.631623
7-14 Days Postpartum	miR-3154	363	0.986076	0.784115	1.24005	0.904546	0.949034
7-14 Days Postpartum	miR-3155a	363	1.28189	0.964416	1.70389	0.0871893	0.593452
7-14 Days Postpartum	miR-3155b	363	1.18044	0.886845	1.57124	0.25556	0.631623
7-14 Days Postpartum	miR-3158-5p	363	1.09294	0.801623	1.49012	0.574188	0.799285
7-14 Days Postpartum	miR-3162-5p	363	1.5173	1.07834	2.13495	0.0167205	0.593452
7-14 Days Postpartum	miR-3175	363	0.887018	0.691363	1.13804	0.345711	0.69619
7-14 Days Postpartum	miR-3180	363	0.959933	0.756207	1.21854	0.736888	0.862447
7-14 Days Postpartum	miR-3180-3p	363	1.01283	0.819657	1.25153	0.905999	0.949034
7-14 Days Postpartum	miR-3182	363	1.127	0.809678	1.56867	0.478556	0.753858
7-14 Days Postpartum	miR-3185	363	1.15062	0.909827	1.45513	0.241547	0.631623
7-14 Days Postpartum	miR-3197	363	1.08475	0.882264	1.3337	0.440307	0.731446
7-14 Days Postpartum	miR-320a	363	1.31983	0.982479	1.77301	0.0653886	0.593452
7-14 Days Postpartum	miR-320b	363	1.30664	0.973641	1.75354	0.0747515	0.593452
7-14 Days Postpartum	miR-320c	363	1.30973	0.977783	1.75436	0.0704035	0.593452
7-14 Days Postpartum	miR-320d	363	1.29546	0.968391	1.73299	0.0812248	0.593452
7-14 Days Postpartum	miR-320e	363	1.24969	0.948077	1.64727	0.113736	0.59597
7-14 Days Postpartum	miR-324-3p	363	1.29822	0.958237	1.75884	0.092063	0.593452
7-14 Days Postpartum	miR-324-5p	363	1.35499	0.978925	1.87551	0.0670195	0.593452
7-14 Days Postpartum	miR-326	363	1.27442	0.929738	1.74689	0.131769	0.598019
7-14 Days Postpartum	miR-328-3p	363	1.34848	0.991403	1.83417	0.0567866	0.593452
7-14 Days Postpartum	miR-331-3p	363	1.24613	0.873019	1.7787	0.225515	0.631623
7-14 Days Postpartum	miR-335-5p	363	1.25246	0.910094	1.72362	0.167058	0.608672
7-14 Days Postpartum	miR-339-5p	363	1.25798	0.917254	1.72527	0.154433	0.598019
7-14 Days Postpartum	miR-33b-5p	363	1.14053	0.838082	1.55213	0.402926	0.724756
7-14 Days Postpartum	miR-342-3p	363	1.28237	0.95422	1.72337	0.0991016	0.59597
7-14 Days Postpartum	miR-345-5p	363	1.27118	0.949748	1.70139	0.10668	0.59597
7-14 Days Postpartum	miR-34a-5p	363	1.33393	0.974749	1.82547	0.0718331	0.593452
7-14 Days Postpartum	miR-34b-3p	363	0.995446	0.732413	1.35294	0.976741	0.988537
7-14 Days Postpartum	miR-361-3p	363	1.32653	0.960502	1.83205	0.0862846	0.593452
7-14 Days Postpartum	miR-361-5p	363	1.323	0.988572	1.77056	0.0597473	0.593452
7-14 Days Postpartum	miR-3619-5p	363	1.23884	0.847849	1.81014	0.268327	0.631623
7-14 Days Postpartum	miR-3648	363	1.10897	0.89738	1.37044	0.338295	0.691442
7-14 Days Postpartum	miR-3652	363	1.05125	0.84518	1.30756	0.653466	0.820659
7-14 Days Postpartum	miR-3654	363	1.31577	0.901464	1.9205	0.154934	0.598019
7-14 Days Postpartum	miR-365a-3p	363	1.27205	0.917727	1.76318	0.148583	0.598019
7-14 Days Postpartum	miR-365b-5p	363	1.08573	0.753333	1.56479	0.659158	0.820659
7-14 Days Postpartum	miR-3663-5p	363	1.05575	0.787843	1.41476	0.716403	0.848104
7-14 Days Postpartum	miR-3679-5p	363	1.09201	0.83362	1.4305	0.522837	0.759752
7-14 Days Postpartum	miR-3687	363	1.20792	0.871132	1.6749	0.257344	0.631623
7-14 Days Postpartum	miR-374b-5p	363	1.22372	0.864062	1.73308	0.255508	0.631623
7-14 Days Postpartum	miR-375	363	1.44442	1.03083	2.02395	0.0326492	0.593452
7-14 Days Postpartum	miR-378a-3p	363	1.26929	0.948636	1.69832	0.108485	0.59597
7-14 Days Postpartum	miR-378e	363	1.35008	1.00513	1.81342	0.0461545	0.593452
7-14 Days Postpartum	miR-378f	363	1.35402	1.0113	1.81288	0.04181	0.593452
7-14 Days Postpartum	miR-378g	363	1.31038	0.989652	1.73505	0.059115	0.593452
7-14 Days Postpartum	miR-378i	363	1.2047	0.903051	1.6071	0.205347	0.623481
7-14 Days Postpartum	miR-3907	363	1.09463	0.770603	1.55491	0.61364	0.813656
7-14 Days Postpartum	miR-3937	363	1.12224	0.831158	1.51525	0.451582	0.740748
7-14 Days Postpartum	miR-3940-5p	363	0.891979	0.6938	1.14677	0.372552	0.706332
7-14 Days Postpartum	miR-3978	363	1.37913	0.963775	1.97349	0.0787204	0.593452
7-14 Days Postpartum	miR-4253	363	1.10762	0.831894	1.47473	0.484043	0.757827
7-14 Days Postpartum	miR-425-5p	363	1.1037	0.824499	1.47745	0.507274	0.759752
7-14 Days Postpartum	miR-4257	363	1.11938	0.78604	1.59407	0.531827	0.768399
7-14 Days Postpartum	miR-4270	363	1.07872	0.856385	1.35879	0.519917	0.759752
7-14 Days Postpartum	miR-4271	363	1.17734	0.91866	1.50887	0.197139	0.623481
7-14 Days Postpartum	miR-429	363	1.22028	0.8693	1.71297	0.249938	0.631623
7-14 Days Postpartum	miR-4292	363	1.10752	0.815328	1.50442	0.513447	0.759752
7-14 Days Postpartum	miR-4294	363	0.982467	0.742412	1.30014	0.901518	0.949034
7-14 Days Postpartum	miR-4322	363	1.17243	0.833382	1.64943	0.361016	0.706332
7-14 Days Postpartum	miR-4327	363	1.06836	0.813738	1.40266	0.634024	0.820659
7-14 Days Postpartum	miR-4417	363	1.05495	0.799954	1.39123	0.704748	0.841281
7-14 Days Postpartum	miR-4419a	363	1.10281	0.836774	1.45342	0.487196	0.758867
7-14 Days Postpartum	miR-4419b	363	1.05805	0.809313	1.38325	0.679827	0.823624
7-14 Days Postpartum	miR-4428	363	1.16693	0.882514	1.54302	0.278758	0.645301
7-14 Days Postpartum	miR-4429	363	1.29445	0.975257	1.71812	0.0740132	0.593452
7-14 Days Postpartum	miR-4430	363	1.03976	0.786855	1.37394	0.783947	0.886951
7-14 Days Postpartum	miR-4433b-5p	363	1.00649	0.743429	1.36264	0.966609	0.984431
7-14 Days Postpartum	miR-4436a	363	1.10083	0.819745	1.47829	0.523071	0.759752
7-14 Days Postpartum	miR-4436b-3p	363	1.18902	0.897599	1.57507	0.227476	0.631623
7-14 Days Postpartum	miR-4442	363	1.06256	0.804815	1.40285	0.668587	0.821112
7-14 Days Postpartum	miR-4444	363	1.05375	0.73869	1.5032	0.772669	0.882446
7-14 Days Postpartum	miR-4446-3p	363	1.35765	1.01087	1.82341	0.0421748	0.593452
7-14 Days Postpartum	miR-4449	363	1.0487	0.846213	1.29965	0.66397	0.820659
7-14 Days Postpartum	miR-4459	363	1.12562	0.862658	1.46874	0.383382	0.713942
7-14 Days Postpartum	miR-4461	363	1.13395	0.876712	1.46666	0.338254	0.691442
7-14 Days Postpartum	miR-4463	363	1.0471	0.818972	1.33876	0.713568	0.848104
7-14 Days Postpartum	miR-4468	363	1.25676	0.914769	1.72662	0.158465	0.598019
7-14 Days Postpartum	miR-4478	363	1.03249	0.762142	1.39875	0.836449	0.912688
7-14 Days Postpartum	miR-4481	363	1.09848	0.857528	1.40714	0.457215	0.740748
7-14 Days Postpartum	miR-4484	363	1.18175	0.913186	1.5293	0.204243	0.623481
7-14 Days Postpartum	miR-4486	363	1.06479	0.827316	1.37042	0.625855	0.820659
7-14 Days Postpartum	miR-4487	363	1.01611	0.758388	1.3614	0.914752	0.955813
7-14 Days Postpartum	miR-4496	363	1.05389	0.735295	1.51053	0.775036	0.882446
7-14 Days Postpartum	miR-4498	363	1.15649	0.898718	1.4882	0.258477	0.631623
7-14 Days Postpartum	miR-4499	363	0.937952	0.711344	1.23675	0.649832	0.820659
7-14 Days Postpartum	miR-4502	363	1.23648	0.896321	1.70572	0.195961	0.623481
7-14 Days Postpartum	miR-4505	363	1.0009	0.784306	1.27732	0.994215	0.994215
7-14 Days Postpartum	miR-4507	363	0.909516	0.716905	1.15387	0.434715	0.731446
7-14 Days Postpartum	miR-4513	363	1.03805	0.743516	1.44927	0.826373	0.906414
7-14 Days Postpartum	miR-4515	363	1.11761	0.801686	1.55802	0.511854	0.759752
7-14 Days Postpartum	miR-4525	363	1.00339	0.725874	1.38701	0.983646	0.99074
7-14 Days Postpartum	miR-452-5p	363	1.34167	0.977783	1.84097	0.0686406	0.593452
7-14 Days Postpartum	miR-4530	363	1.08987	0.863993	1.37479	0.467699	0.747961
7-14 Days Postpartum	miR-4533	361	1.04239	0.780731	1.39175	0.778305	0.883766
7-14 Days Postpartum	miR-4534	363	1.018	0.777721	1.33251	0.896671	0.949034
7-14 Days Postpartum	miR-4535	363	1.13359	0.833101	1.54245	0.424909	0.731446
7-14 Days Postpartum	miR-4538	363	1.12555	0.824515	1.5365	0.456385	0.740748
7-14 Days Postpartum	miR-4539	363	1.11857	0.843035	1.48416	0.437403	0.731446
7-14 Days Postpartum	miR-4632-5p	363	1.10993	0.894681	1.37696	0.343031	0.69619
7-14 Days Postpartum	miR-4644	363	1.16533	0.929485	1.46101	0.184789	0.623481
7-14 Days Postpartum	miR-4646-5p	362	1.04436	0.802857	1.35852	0.746308	0.867574
7-14 Days Postpartum	miR-4655-3p	363	0.913959	0.682608	1.22372	0.545731	0.772504
7-14 Days Postpartum	miR-4655-5p	363	1.09665	0.843268	1.42617	0.491287	0.759752
7-14 Days Postpartum	miR-4656	363	1.0601	0.797313	1.4095	0.688009	0.826005
7-14 Days Postpartum	miR-4665-5p	363	0.952966	0.784586	1.15748	0.627209	0.820659
7-14 Days Postpartum	miR-4667-5p	363	1.03251	0.788627	1.35181	0.815998	0.903638
7-14 Days Postpartum	miR-4687-3p	363	1.11827	0.81728	1.53011	0.48472	0.757827
7-14 Days Postpartum	miR-4688	363	1.10509	0.82701	1.47666	0.499261	0.759752
7-14 Days Postpartum	miR-4689	363	1.11479	0.825381	1.50568	0.478583	0.753858
7-14 Days Postpartum	miR-4690-5p	363	1.19129	0.952095	1.49059	0.125849	0.598019
7-14 Days Postpartum	miR-4695-5p	362	1.00862	0.762813	1.33363	0.951988	0.978208
7-14 Days Postpartum	miR-4706	363	1.14853	0.859597	1.53459	0.348926	0.69619
7-14 Days Postpartum	miR-4707-3p	363	1.15237	0.826537	1.60666	0.402921	0.724756
7-14 Days Postpartum	miR-4722-5p	363	1.14532	0.871909	1.50447	0.329559	0.691442
7-14 Days Postpartum	miR-4725-3p	363	1.16292	0.895055	1.51094	0.258503	0.631623
7-14 Days Postpartum	miR-4726-5p	363	1.09686	0.836468	1.43831	0.503751	0.759752
7-14 Days Postpartum	miR-4728-3p	363	1.15078	0.881821	1.50176	0.301143	0.678382
7-14 Days Postpartum	miR-4728-5p	363	1.02758	0.802095	1.31644	0.829601	0.907579
7-14 Days Postpartum	miR-4734	363	1.14575	0.878928	1.49358	0.314467	0.686895
7-14 Days Postpartum	miR-4743-5p	363	1.09719	0.826091	1.45725	0.521822	0.759752
7-14 Days Postpartum	miR-4745-3p	363	1.05692	0.778099	1.43566	0.723114	0.85108
7-14 Days Postpartum	miR-4753-5p	363	0.981206	0.730008	1.31884	0.899933	0.949034
7-14 Days Postpartum	miR-4758-5p	363	1.1083	0.908921	1.35141	0.309533	0.686895
7-14 Days Postpartum	miR-4763-3p	363	1.07315	0.849404	1.35584	0.553988	0.779996
7-14 Days Postpartum	miR-4769-5p	363	1.18974	0.866468	1.63362	0.282845	0.647721
7-14 Days Postpartum	miR-4783-3p	363	0.868645	0.673576	1.12021	0.277834	0.645301
7-14 Days Postpartum	miR-4784	363	1.14502	0.848342	1.54545	0.376128	0.706716
7-14 Days Postpartum	miR-4800-3p	363	0.863861	0.601829	1.23998	0.427443	0.731446
7-14 Days Postpartum	miR-4800-5p	363	1.13055	0.863554	1.4801	0.372018	0.706332
7-14 Days Postpartum	miR-484	363	1.2383	0.897977	1.7076	0.19236	0.623481
7-14 Days Postpartum	miR-492	363	1.45882	0.956316	2.22537	0.0796616	0.593452
7-14 Days Postpartum	miR-5001-5p	363	1.05078	0.82909	1.33175	0.68203	0.823624
7-14 Days Postpartum	miR-5006-5p	363	1.12576	0.837223	1.51373	0.433015	0.731446
7-14 Days Postpartum	miR-5010-5p	363	0.912069	0.687174	1.21057	0.524029	0.759752
7-14 Days Postpartum	miR-504-3p	363	1.13374	0.916448	1.40255	0.247579	0.631623
7-14 Days Postpartum	miR-5088-5p	363	1.20415	0.904069	1.60384	0.203963	0.623481
7-14 Days Postpartum	miR-5093	363	1.1155	0.832744	1.49427	0.463659	0.747205
7-14 Days Postpartum	miR-511-3p	363	1.27884	0.881858	1.85453	0.194636	0.623481
7-14 Days Postpartum	miR-511-5p	363	1.20824	0.875874	1.66673	0.249115	0.631623
7-14 Days Postpartum	miR-5189-5p	363	1.12203	0.833636	1.5102	0.447503	0.738203
7-14 Days Postpartum	miR-5196-5p	363	0.975224	0.798894	1.19047	0.805255	0.903638
7-14 Days Postpartum	miR-5585-3p	363	1.25696	0.970336	1.62824	0.083288	0.593452
7-14 Days Postpartum	miR-561-3p	363	0.931916	0.673094	1.29026	0.671003	0.821112
7-14 Days Postpartum	miR-564	363	0.919387	0.775497	1.08998	0.333119	0.691442
7-14 Days Postpartum	miR-566	363	0.896722	0.687183	1.17015	0.422104	0.731446
7-14 Days Postpartum	miR-5703	363	1.07968	0.783519	1.48778	0.639333	0.820659
7-14 Days Postpartum	miR-5739	363	0.947689	0.752445	1.1936	0.648056	0.820659
7-14 Days Postpartum	miR-574-3p	363	1.08253	0.769616	1.52268	0.648681	0.820659
7-14 Days Postpartum	miR-574-5p	363	1.24286	0.931634	1.65806	0.139295	0.598019
7-14 Days Postpartum	miR-575	363	1.12926	0.853331	1.49441	0.395098	0.724756
7-14 Days Postpartum	miR-6069	363	1.0377	0.691268	1.55775	0.858296	0.929266
7-14 Days Postpartum	miR-6076	363	1.05323	0.790798	1.40274	0.722836	0.85108
7-14 Days Postpartum	miR-6081	363	1.07976	0.795547	1.46552	0.622436	0.820128
7-14 Days Postpartum	miR-6085	363	1.13145	0.911079	1.40514	0.26382	0.631623
7-14 Days Postpartum	miR-6086	363	1.01288	0.784645	1.3075	0.921749	0.957803
7-14 Days Postpartum	miR-6088	362	1.0606	0.800369	1.40544	0.682094	0.823624
7-14 Days Postpartum	miR-612	363	0.498776	0.326346	0.762312	0.00130928	0.182862
7-14 Days Postpartum	miR-6124	363	1.03424	0.832139	1.28541	0.761543	0.879026
7-14 Days Postpartum	miR-6126	363	1.26739	0.986774	1.62781	0.0634969	0.593452
7-14 Days Postpartum	miR-6127	363	0.99536	0.793144	1.24913	0.967984	0.984431
7-14 Days Postpartum	miR-6131	363	1.13086	0.864371	1.47952	0.369749	0.706332
7-14 Days Postpartum	miR-6132	363	1.10064	0.820868	1.47577	0.521631	0.759752
7-14 Days Postpartum	miR-6165	362	1.07571	0.866225	1.33586	0.50898	0.759752
7-14 Days Postpartum	miR-622	363	1.28696	0.881315	1.87931	0.191569	0.623481
7-14 Days Postpartum	miR-640	363	1.19512	0.892006	1.60122	0.232379	0.631623
7-14 Days Postpartum	miR-650	363	1.09564	0.84233	1.42511	0.495956	0.759752
7-14 Days Postpartum	miR-6501-3p	363	1.27015	0.853614	1.88994	0.238251	0.631623
7-14 Days Postpartum	miR-6511a-5p	363	1.14544	0.816492	1.60692	0.431761	0.731446
7-14 Days Postpartum	miR-6516-5p	363	1.08464	0.800548	1.46955	0.600045	0.806918
7-14 Days Postpartum	miR-652-3p	363	1.24835	0.912384	1.70802	0.165525	0.608672
7-14 Days Postpartum	miR-654-5p	362	1.11086	0.913369	1.35106	0.292487	0.662444
7-14 Days Postpartum	miR-658	363	0.96611	0.73049	1.27773	0.809	0.903638
7-14 Days Postpartum	miR-663b	362	0.99686	0.747015	1.33027	0.982954	0.99074
7-14 Days Postpartum	miR-664a-3p	363	1.12021	0.776274	1.61653	0.544105	0.772504
7-14 Days Postpartum	miR-671-3p	363	1.06942	0.7276	1.57184	0.73266	0.8599
7-14 Days Postpartum	miR-671-5p	363	1.07613	0.814923	1.42105	0.605012	0.809904
7-14 Days Postpartum	miR-6716-5p	363	0.987269	0.766824	1.27109	0.920833	0.957803
7-14 Days Postpartum	miR-6722-3p	363	1.1114	0.861157	1.43437	0.417074	0.731446
7-14 Days Postpartum	miR-6726-5p	363	1.04235	0.784479	1.38498	0.774857	0.882446
7-14 Days Postpartum	miR-6727-5p	363	1.15009	0.949063	1.39369	0.153692	0.598019
7-14 Days Postpartum	miR-6729-3p	363	1.02396	0.751956	1.39436	0.880522	0.939923
7-14 Days Postpartum	miR-6738-5p	363	1.0396	0.842995	1.28205	0.716537	0.848104
7-14 Days Postpartum	miR-6741-5p	363	1.09715	0.869183	1.3849	0.435289	0.731446
7-14 Days Postpartum	miR-6742-5p	363	1.14802	0.846673	1.55662	0.374239	0.706334
7-14 Days Postpartum	miR-6746-5p	363	1.05534	0.799475	1.39309	0.70379	0.841281
7-14 Days Postpartum	miR-6747-5p	363	1.11594	0.830907	1.49875	0.466017	0.747961
7-14 Days Postpartum	miR-6752-5p	363	0.902204	0.759136	1.07223	0.242706	0.631623
7-14 Days Postpartum	miR-6754-5p	363	1.02916	0.707424	1.49723	0.880533	0.939923
7-14 Days Postpartum	miR-6756-5p	363	0.87481	0.675804	1.13242	0.309798	0.686895
7-14 Days Postpartum	miR-6757-5p	363	1.14199	0.870982	1.49732	0.336763	0.691442
7-14 Days Postpartum	miR-6760-5p	363	1.18053	0.883202	1.57794	0.262281	0.631623
7-14 Days Postpartum	miR-6765-5p	362	0.982069	0.730578	1.32013	0.904579	0.949034
7-14 Days Postpartum	miR-6768-5p	363	1.0786	0.778575	1.49423	0.649143	0.820659
7-14 Days Postpartum	miR-6769a-5p	363	1.11249	0.840429	1.47261	0.456269	0.740748
7-14 Days Postpartum	miR-6771-5p	363	1.08048	0.825963	1.41344	0.572195	0.799165
7-14 Days Postpartum	miR-6775-3p	363	1.16389	0.858142	1.57857	0.329032	0.691442
7-14 Days Postpartum	miR-6775-5p	363	1.09933	0.879788	1.37365	0.404756	0.724756
7-14 Days Postpartum	miR-6778-5p	363	0.995253	0.759536	1.30412	0.972477	0.986605
7-14 Days Postpartum	miR-6780b-5p	363	1.22811	0.937177	1.60936	0.13633	0.598019
7-14 Days Postpartum	miR-6781-5p	363	1.12488	0.885431	1.42908	0.335253	0.691442
7-14 Days Postpartum	miR-6782-5p	363	1.08608	0.75155	1.56951	0.660254	0.820659
7-14 Days Postpartum	miR-6784-5p	363	1.03923	0.800733	1.34877	0.772357	0.882446
7-14 Days Postpartum	miR-6787-5p	363	1.06944	0.832495	1.37382	0.599336	0.806918
7-14 Days Postpartum	miR-6789-5p	363	1.0065	0.78561	1.28949	0.959138	0.982589
7-14 Days Postpartum	miR-6791-5p	363	1.1579	0.870709	1.53982	0.313434	0.686895
7-14 Days Postpartum	miR-6794-5p	363	0.925438	0.724209	1.18258	0.535643	0.769276
7-14 Days Postpartum	miR-6796-3p	363	1.23467	0.863379	1.76565	0.248067	0.631623
7-14 Days Postpartum	miR-6797-5p	363	1.04062	0.81664	1.32602	0.74748	0.867574
7-14 Days Postpartum	miR-6798-5p	362	1.13042	0.890106	1.43561	0.314758	0.686895
7-14 Days Postpartum	miR-6799-5p	363	0.670692	0.543429	0.827758	0.000198581	0.0416028
7-14 Days Postpartum	miR-6800-5p	363	0.99865	0.772832	1.29045	0.991758	0.994131
7-14 Days Postpartum	miR-6803-5p	363	1.07087	0.802841	1.42839	0.641297	0.820659
7-14 Days Postpartum	miR-6804-3p	363	1.25905	0.947045	1.67384	0.112858	0.59597
7-14 Days Postpartum	miR-6808-5p	363	1.05215	0.825263	1.3414	0.681669	0.823624
7-14 Days Postpartum	miR-6809-5p	363	1.07757	0.819463	1.41697	0.592821	0.806918
7-14 Days Postpartum	miR-6810-3p	363	1.05857	0.836983	1.33882	0.634801	0.820659
7-14 Days Postpartum	miR-6812-5p	363	1.16442	0.916391	1.47959	0.212927	0.631623
7-14 Days Postpartum	miR-6819-3p	363	1.14581	0.868665	1.51138	0.335343	0.691442
7-14 Days Postpartum	miR-6819-5p	363	1.09492	0.855436	1.40145	0.47148	0.751099
7-14 Days Postpartum	miR-6821-5p	363	1.07404	0.869495	1.32671	0.50755	0.759752
7-14 Days Postpartum	miR-6822-5p	363	1.06425	0.807476	1.40269	0.658458	0.820659
7-14 Days Postpartum	miR-6824-5p	363	1.2495	0.995	1.5691	0.05526	0.593452
7-14 Days Postpartum	miR-6825-5p	363	1.29784	0.99599	1.69117	0.0535801	0.593452
7-14 Days Postpartum	miR-6829-5p	363	1.09756	0.835118	1.44248	0.504342	0.759752
7-14 Days Postpartum	miR-6830-5p	363	1.11055	0.841986	1.46478	0.457885	0.740748
7-14 Days Postpartum	miR-6836-5p	363	1.19659	0.879249	1.62845	0.253668	0.631623
7-14 Days Postpartum	miR-6837-5p	363	1.0977	0.803884	1.4989	0.557551	0.781317
7-14 Days Postpartum	miR-6845-5p	363	1.17507	0.927002	1.48953	0.182382	0.623481
7-14 Days Postpartum	miR-6848-5p	363	1.2038	0.903845	1.6033	0.204602	0.623481
7-14 Days Postpartum	miR-6851-5p	363	0.992281	0.768845	1.28065	0.952527	0.978208
7-14 Days Postpartum	miR-6859-5p	363	1.11402	0.86802	1.42974	0.396354	0.724756
7-14 Days Postpartum	miR-6862-5p	363	1.08355	0.747195	1.57133	0.672175	0.821112
7-14 Days Postpartum	miR-6865-5p	363	0.975547	0.739799	1.28642	0.860757	0.929529
7-14 Days Postpartum	miR-6869-5p	363	1.15392	0.846298	1.57335	0.365464	0.706332
7-14 Days Postpartum	miR-6870-5p	363	0.924892	0.719783	1.18845	0.541629	0.771913
7-14 Days Postpartum	miR-6873-5p	363	1.23691	0.919559	1.66377	0.159852	0.598019
7-14 Days Postpartum	miR-6875-5p	363	1.09346	0.877282	1.3629	0.426626	0.731446
7-14 Days Postpartum	miR-6877-3p	363	1.28752	0.987136	1.67931	0.0622594	0.593452
7-14 Days Postpartum	miR-6877-5p	363	1.07609	0.85302	1.35749	0.536107	0.769276
7-14 Days Postpartum	miR-6880-5p	363	1.08377	0.829867	1.41535	0.554747	0.779996
7-14 Days Postpartum	miR-6881-5p	363	1.03965	0.802598	1.34671	0.768389	0.882446
7-14 Days Postpartum	miR-6884-5p	363	1.07631	0.753544	1.53733	0.685993	0.825952
7-14 Days Postpartum	miR-6887-5p	363	1.00963	0.777298	1.31141	0.942724	0.972909
7-14 Days Postpartum	miR-6892-3p	363	1.10719	0.818094	1.49844	0.509567	0.759752
7-14 Days Postpartum	miR-6893-5p	363	1.06761	0.844916	1.34901	0.583596	0.804364
7-14 Days Postpartum	miR-6894-5p	363	1.07419	0.815807	1.41441	0.610182	0.813656
7-14 Days Postpartum	miR-6895-5p	363	1.15991	0.861629	1.56146	0.328046	0.691442
7-14 Days Postpartum	miR-7107-5p	363	1.12066	0.922545	1.36132	0.251081	0.631623
7-14 Days Postpartum	miR-7108-5p	363	1.27704	0.95342	1.71051	0.100991	0.59597
7-14 Days Postpartum	miR-7109-5p	363	1.01926	0.78806	1.31828	0.884459	0.940579
7-14 Days Postpartum	miR-711	363	1.08411	0.815752	1.44074	0.577849	0.801717
7-14 Days Postpartum	miR-7111-5p	363	1.10469	0.909175	1.34226	0.316406	0.686913
7-14 Days Postpartum	miR-7114-3p	363	1.06836	0.833945	1.36865	0.600855	0.806918
7-14 Days Postpartum	miR-7150	363	0.88863	0.687041	1.14937	0.368402	0.706332
7-14 Days Postpartum	miR-7515	363	1.10727	0.854251	1.43523	0.441399	0.731446
7-14 Days Postpartum	miR-760	363	1.01195	0.786462	1.30209	0.926398	0.958422
7-14 Days Postpartum	miR-765	363	1.11625	0.849519	1.46673	0.429897	0.731446
7-14 Days Postpartum	miR-766-3p	363	1.16251	0.85694	1.57705	0.333163	0.691442
7-14 Days Postpartum	miR-7845-5p	363	1.03865	0.757863	1.42347	0.813565	0.903638
7-14 Days Postpartum	miR-7846-3p	363	0.745989	0.583262	0.954117	0.0195921	0.593452
7-14 Days Postpartum	miR-7851-3p	363	0.936075	0.696186	1.25863	0.661898	0.820659
7-14 Days Postpartum	miR-8052	363	1.18542	0.890314	1.57834	0.244206	0.631623
7-14 Days Postpartum	miR-8069	363	1.10832	0.88904	1.38168	0.360546	0.706332
7-14 Days Postpartum	miR-8071	363	1.20835	0.931604	1.56731	0.153838	0.598019
7-14 Days Postpartum	miR-8078	363	1.10446	0.841837	1.44902	0.473246	0.751099
7-14 Days Postpartum	miR-8085	363	1.07928	0.86124	1.35251	0.5076	0.759752
7-14 Days Postpartum	miR-8089	363	1.10937	0.852395	1.44381	0.440099	0.731446
7-14 Days Postpartum	miR-874-3p	363	1.12973	0.868401	1.4697	0.363481	0.706332
7-14 Days Postpartum	miR-877-5p	363	1.23391	0.947917	1.60618	0.118201	0.598019
7-14 Days Postpartum	miR-885-3p	363	1.06164	0.820953	1.37289	0.64841	0.820659
7-14 Days Postpartum	miR-885-5p	363	1.3073	0.943982	1.81045	0.106753	0.59597
7-14 Days Postpartum	miR-920	363	0.848526	0.672634	1.07041	0.165791	0.608672
7-14 Days Postpartum	miR-92a-3p	363	1.40286	1.03785	1.89624	0.0276944	0.593452
7-14 Days Postpartum	miR-92b-3p	363	1.4118	1.04603	1.90547	0.0241897	0.593452
7-14 Days Postpartum	miR-92b-5p	363	1.02957	0.714533	1.48351	0.875744	0.939923
7-14 Days Postpartum	miR-93-5p	363	1.18757	0.864175	1.63199	0.289181	0.658516
7-14 Days Postpartum	miR-937-5p	363	1.12385	0.881246	1.43324	0.346674	0.69619
7-14 Days Postpartum	miR-939-5p	363	1.03783	0.763069	1.41152	0.812944	0.903638
7-14 Days Postpartum	miR-99a-5p	363	1.35277	0.99204	1.84468	0.0562029	0.593452
7-14 Days Postpartum	miR-99b-5p	363	1.30115	0.962026	1.75981	0.0875099	0.593452

## Sheet: Table S6
Supplemental Table S6. Associations between maternal characteristics and milk EV miRNA expression.
Characteristic	miRNA	N	Fold Change	2.5% Confidence	97.5% Confidence	Nominal P Value	FDR Q-Value
Maternal BMI	let-7a-5p	363	0.93551	0.907194	0.964711	2.12902e-05	0.00015642
Maternal BMI	let-7b-5p	363	0.933622	0.905739	0.962362	8.99773e-06	0.000125668
Maternal BMI	let-7c-5p	363	0.93392	0.905918	0.962789	1.07564e-05	0.000136552
Maternal BMI	let-7d-3p	363	0.956022	0.929235	0.98358	0.00192349	0.00284786
Maternal BMI	let-7d-5p	363	0.939664	0.911539	0.968656	5.97183e-05	0.00025938
Maternal BMI	let-7e-5p	363	0.937833	0.909428	0.967125	4.30979e-05	0.00022325
Maternal BMI	let-7f-5p	363	0.937186	0.908221	0.967075	5.11835e-05	0.000240965
Maternal BMI	let-7g-5p	363	0.927332	0.8978	0.957835	4.90491e-06	8.56315e-05
Maternal BMI	let-7i-5p	363	0.930131	0.901682	0.959478	4.87959e-06	8.56315e-05
Maternal BMI	miR-100-5p	363	0.950569	0.923867	0.978042	0.000488043	0.000929501
Maternal BMI	miR-101-3p	363	0.929191	0.901864	0.957345	1.42008e-06	5.40921e-05
Maternal BMI	miR-103a-3p	363	0.94433	0.916581	0.972919	0.000167138	0.000466871
Maternal BMI	miR-106a-5p	363	0.930868	0.903766	0.958782	2.0124e-06	5.62131e-05
Maternal BMI	miR-106b-5p	363	0.936987	0.909014	0.965822	2.56762e-05	0.000168099
Maternal BMI	miR-107	363	0.946062	0.918825	0.974106	0.00019911	0.000514983
Maternal BMI	miR-1202	363	0.959361	0.934448	0.984938	0.00199853	0.00293819
Maternal BMI	miR-1207-5p	363	0.966162	0.943622	0.989239	0.00425907	0.00577524
Maternal BMI	miR-1224-5p	363	0.963205	0.941947	0.984943	0.000993297	0.00164421
Maternal BMI	miR-1225-3p	363	0.959592	0.937237	0.982481	0.000604557	0.00110615
Maternal BMI	miR-1225-5p	363	0.968629	0.943745	0.994169	0.016378	0.019551
Maternal BMI	miR-1229-5p	363	0.955169	0.934845	0.975935	2.9173e-05	0.00017527
Maternal BMI	miR-1234-3p	363	0.965737	0.937632	0.994684	0.0206853	0.024119
Maternal BMI	miR-1236-5p	363	0.988929	0.968382	1.00991	0.298656	0.314415
Maternal BMI	miR-1237-5p	363	0.970679	0.950926	0.990843	0.00455444	0.00613792
Maternal BMI	miR-1254	363	0.940333	0.911438	0.970143	0.000111776	0.000372384
Maternal BMI	miR-125a-5p	363	0.948698	0.919815	0.978488	0.000842176	0.00143444
Maternal BMI	miR-125b-5p	363	0.945489	0.917168	0.974686	0.00030343	0.000645367
Maternal BMI	miR-1273c	363	0.955089	0.930991	0.979811	0.000424777	0.000823989
Maternal BMI	miR-1273d	363	0.957006	0.931557	0.983151	0.00139533	0.00216534
Maternal BMI	miR-1273e	363	0.965204	0.942647	0.9883	0.00333132	0.00456151
Maternal BMI	miR-1273g-5p	363	0.951355	0.923241	0.980325	0.00112082	0.00177217
Maternal BMI	miR-1273h-5p	363	0.965366	0.942001	0.989311	0.0048077	0.00643586
Maternal BMI	miR-1275	363	0.961319	0.938944	0.984227	0.00102651	0.00166709
Maternal BMI	miR-128-3p	363	0.914096	0.886236	0.942833	1.28966e-08	5.40366e-06
Maternal BMI	miR-1285-5p	363	0.968315	0.942364	0.994981	0.0201807	0.0236193
Maternal BMI	miR-1287-5p	363	0.952427	0.923646	0.982105	0.00184956	0.0027481
Maternal BMI	miR-1290	362	0.968423	0.939854	0.997859	0.0357058	0.0404344
Maternal BMI	miR-1291	362	0.96485	0.937416	0.993087	0.0150431	0.0181123
Maternal BMI	miR-1304-3p	363	0.955019	0.931906	0.978706	0.000231506	0.000559564
Maternal BMI	miR-1306-5p	363	0.945861	0.918081	0.974482	0.000252731	0.000575036
Maternal BMI	miR-1307-3p	363	0.957095	0.929712	0.985284	0.0030661	0.00425396
Maternal BMI	miR-1307-5p	363	0.965391	0.937388	0.994231	0.0190187	0.0224474
Maternal BMI	miR-130a-3p	363	0.933671	0.910456	0.957478	9.16969e-08	1.2807e-05
Maternal BMI	miR-130b-3p	363	0.936599	0.912149	0.961704	1.21461e-06	5.40921e-05
Maternal BMI	miR-130b-5p	363	0.953429	0.923613	0.984207	0.00326132	0.00449505
Maternal BMI	miR-1321	363	0.941845	0.914253	0.97027	7.83247e-05	0.000287878
Maternal BMI	miR-1343-5p	363	0.973213	0.953145	0.993703	0.0106426	0.0132322
Maternal BMI	miR-141-3p	363	0.943018	0.913859	0.973108	0.000251188	0.000575036
Maternal BMI	miR-145-5p	363	0.958058	0.924145	0.993216	0.019797	0.0232351
Maternal BMI	miR-146a-5p	363	0.956469	0.930276	0.983399	0.00168024	0.00253246
Maternal BMI	miR-146b-5p	363	0.948631	0.91927	0.978931	0.00101106	0.00165483
Maternal BMI	miR-148a-3p	363	0.942941	0.915218	0.971504	0.000113999	0.000373169
Maternal BMI	miR-148b-3p	363	0.938009	0.910762	0.966071	2.09056e-05	0.00015642
Maternal BMI	miR-149-3p	363	0.977398	0.959861	0.995255	0.0133301	0.0161426
Maternal BMI	miR-150-3p	363	0.951296	0.928515	0.974635	5.40379e-05	0.000248696
Maternal BMI	miR-151a-3p	363	0.937989	0.911188	0.965578	1.50261e-05	0.000146436
Maternal BMI	miR-152-3p	363	0.935557	0.906458	0.965591	3.5976e-05	0.000200986
Maternal BMI	miR-1587	363	0.948277	0.924306	0.972871	4.79648e-05	0.000233689
Maternal BMI	miR-15a-5p	363	0.942849	0.915998	0.970487	6.54566e-05	0.000271548
Maternal BMI	miR-15b-5p	363	0.94137	0.913744	0.969831	7.01632e-05	0.00027775
Maternal BMI	miR-16-5p	363	0.937158	0.909082	0.9661	2.88545e-05	0.00017527
Maternal BMI	miR-17-5p	363	0.937459	0.909867	0.965888	2.26539e-05	0.000158199
Maternal BMI	miR-181a-5p	363	0.950091	0.923016	0.977961	0.000519124	0.000979788
Maternal BMI	miR-181b-5p	363	0.949792	0.92205	0.978368	0.000659473	0.00119619
Maternal BMI	miR-181c-5p	363	0.960885	0.936164	0.986259	0.0026961	0.00385552
Maternal BMI	miR-181d-5p	363	0.944989	0.917407	0.9734	0.00018124	0.000486791
Maternal BMI	miR-182-5p	363	0.942633	0.913689	0.972493	0.000204913	0.000520354
Maternal BMI	miR-186-5p	363	0.948369	0.92123	0.976308	0.000345458	0.000704897
Maternal BMI	miR-187-3p	363	0.970672	0.94555	0.996461	0.0260864	0.0301108
Maternal BMI	miR-187-5p	363	0.961627	0.937146	0.986747	0.00293978	0.00411963
Maternal BMI	miR-1908-5p	363	0.953231	0.928435	0.97869	0.000368328	0.000734902
Maternal BMI	miR-1909-3p	363	0.957048	0.932905	0.981817	0.000758149	0.00132914
Maternal BMI	miR-1910-3p	363	0.951471	0.927918	0.975621	0.000100272	0.00035306
Maternal BMI	miR-1913	363	0.952112	0.920373	0.984946	0.00455583	0.00613792
Maternal BMI	miR-1914-3p	363	0.957463	0.936073	0.979342	0.000162719	0.000457578
Maternal BMI	miR-1914-5p	363	0.963401	0.940198	0.987176	0.00272096	0.00386468
Maternal BMI	miR-1915-3p	363	0.965239	0.948652	0.982116	6.32025e-05	0.000270223
Maternal BMI	miR-191-5p	363	0.946045	0.918748	0.974152	0.000204784	0.000520354
Maternal BMI	miR-193a-3p	363	0.948119	0.921064	0.975968	0.000309979	0.000655965
Maternal BMI	miR-193a-5p	363	0.952242	0.924974	0.980315	0.000962827	0.00162018
Maternal BMI	miR-193b-3p	363	0.953836	0.927226	0.98121	0.00106065	0.00168337
Maternal BMI	miR-193b-5p	363	0.953483	0.928958	0.978656	0.000340021	0.000701816
Maternal BMI	miR-195-5p	363	0.942188	0.913617	0.971652	0.000150418	0.000443839
Maternal BMI	miR-197-3p	363	0.948869	0.921528	0.977021	0.000434154	0.000834451
Maternal BMI	miR-197-5p	363	0.968511	0.952125	0.985179	0.000237715	0.000559564
Maternal BMI	miR-198	363	0.965291	0.944677	0.986355	0.00133929	0.0020861
Maternal BMI	miR-19a-3p	363	0.937258	0.909553	0.965807	2.31015e-05	0.000158681
Maternal BMI	miR-19b-3p	363	0.935985	0.908523	0.964277	1.33603e-05	0.000140923
Maternal BMI	miR-200a-3p	363	0.940926	0.912005	0.970765	0.000132001	0.000415852
Maternal BMI	miR-200b-3p	363	0.938844	0.90857	0.970127	0.000160974	0.000455729
Maternal BMI	miR-200b-5p	363	0.940075	0.912143	0.968863	5.93388e-05	0.00025938
Maternal BMI	miR-200c-3p	363	0.94619	0.916782	0.976542	0.000595838	0.00109498
Maternal BMI	miR-204-3p	363	0.954333	0.930722	0.978542	0.000255105	0.000575036
Maternal BMI	miR-205-5p	363	0.945248	0.921176	0.969949	1.88457e-05	0.00015642
Maternal BMI	miR-20a-5p	363	0.937753	0.909867	0.966494	3.01179e-05	0.00017527
Maternal BMI	miR-20b-5p	363	0.934077	0.906724	0.962254	6.88017e-06	0.000115312
Maternal BMI	miR-210-3p	363	0.961163	0.936554	0.986418	0.00275954	0.00390624
Maternal BMI	miR-210-5p	363	0.966424	0.927846	1.00661	0.100347	0.110067
Maternal BMI	miR-211-3p	363	0.970868	0.95209	0.990017	0.00300861	0.00418806
Maternal BMI	miR-212-3p	363	0.970813	0.945543	0.996759	0.027721	0.0319097
Maternal BMI	miR-21-5p	363	0.939167	0.911919	0.967231	2.94231e-05	0.00017527
Maternal BMI	miR-221-3p	363	0.93703	0.911858	0.962898	2.85263e-06	7.47031e-05
Maternal BMI	miR-222-3p	363	0.935508	0.90924	0.962535	4.48107e-06	8.53441e-05
Maternal BMI	miR-22-3p	363	0.947541	0.921595	0.974218	0.000142453	0.00043252
Maternal BMI	miR-224-5p	363	0.94203	0.915454	0.969378	4.31459e-05	0.00022325
Maternal BMI	miR-22-5p	363	0.945607	0.918552	0.973459	0.000159234	0.000454503
Maternal BMI	miR-2392	363	0.955198	0.933835	0.97705	7.13298e-05	0.00027775
Maternal BMI	miR-23a-3p	363	0.946919	0.921709	0.972818	7.44154e-05	0.000281754
Maternal BMI	miR-23a-5p	363	0.964587	0.937418	0.992543	0.013382	0.0161587
Maternal BMI	miR-23b-3p	363	0.943174	0.918473	0.968539	1.5541e-05	0.000146436
Maternal BMI	miR-24-3p	363	0.942912	0.917679	0.968839	2.16262e-05	0.00015642
Maternal BMI	miR-2467-3p	363	0.953354	0.929415	0.97791	0.000231867	0.000559564
Maternal BMI	miR-25-3p	363	0.939109	0.913163	0.965792	1.10806e-05	0.000136552
Maternal BMI	miR-26a-5p	363	0.936029	0.908607	0.964278	1.31411e-05	0.000140923
Maternal BMI	miR-26b-5p	363	0.931921	0.902684	0.962104	1.45494e-05	0.000146436
Maternal BMI	miR-27a-3p	362	0.938582	0.912313	0.965606	1.20576e-05	0.000136672
Maternal BMI	miR-27a-5p	363	0.958431	0.927298	0.99061	0.0117395	0.0145099
Maternal BMI	miR-27b-3p	363	0.9332	0.907576	0.959547	1.13418e-06	5.40921e-05
Maternal BMI	miR-28-5p	363	0.932951	0.90444	0.96236	1.17148e-05	0.000136672
Maternal BMI	miR-2861	363	0.962964	0.943681	0.98264	0.000255267	0.000575036
Maternal BMI	miR-296-3p	363	0.954288	0.931067	0.978088	0.000197123	0.00051301
Maternal BMI	miR-29a-3p	363	0.939056	0.913307	0.965532	9.31152e-06	0.000125856
Maternal BMI	miR-29b-2-5p	363	0.928048	0.896402	0.960811	2.46072e-05	0.000163657
Maternal BMI	miR-29b-3p	363	0.924499	0.896695	0.953165	4.68492e-07	3.92596e-05
Maternal BMI	miR-29c-3p	363	0.932518	0.905161	0.960702	4.2475e-06	8.49224e-05
Maternal BMI	miR-29c-5p	363	0.928346	0.899659	0.957949	3.44255e-06	8.0135e-05
Maternal BMI	miR-30a-3p	363	0.945218	0.918174	0.973059	0.000142439	0.00043252
Maternal BMI	miR-30a-5p	363	0.939925	0.912544	0.968128	4.00248e-05	0.000219956
Maternal BMI	miR-30b-5p	363	0.928118	0.899143	0.958026	4.03023e-06	8.49224e-05
Maternal BMI	miR-30c-5p	363	0.937063	0.909402	0.965564	2.11616e-05	0.00015642
Maternal BMI	miR-30d-5p	363	0.942338	0.91384	0.971725	0.000150272	0.000443839
Maternal BMI	miR-30e-3p	363	0.949749	0.92443	0.975761	0.000184138	0.000491426
Maternal BMI	miR-30e-5p	363	0.936455	0.909813	0.963878	8.26265e-06	0.00012331
Maternal BMI	miR-3126-5p	363	0.966115	0.945084	0.987614	0.00214152	0.00311561
Maternal BMI	miR-3131	363	0.944397	0.918253	0.971286	6.49754e-05	0.000271548
Maternal BMI	miR-3135a	363	0.969375	0.946096	0.993227	0.0121437	0.0149653
Maternal BMI	miR-3138	363	0.967285	0.944686	0.990424	0.00582069	0.00762146
Maternal BMI	miR-3141	363	0.964891	0.947552	0.982547	0.000111982	0.000372384
Maternal BMI	miR-3147	363	0.956256	0.933531	0.979535	0.000267504	0.000586827
Maternal BMI	miR-3154	363	0.962384	0.94245	0.982739	0.000330114	0.00069086
Maternal BMI	miR-3155a	363	0.94427	0.920011	0.969169	1.5727e-05	0.000146436
Maternal BMI	miR-3155b	363	0.945073	0.920715	0.970075	2.23011e-05	0.000158199
Maternal BMI	miR-3158-5p	363	0.945287	0.918879	0.972454	9.93428e-05	0.000352751
Maternal BMI	miR-3162-5p	363	1.01115	0.980126	1.04315	0.485636	0.503667
Maternal BMI	miR-3175	363	0.963346	0.941659	0.985532	0.00130679	0.00204908
Maternal BMI	miR-3180	363	0.973736	0.952769	0.995164	0.0165542	0.0196494
Maternal BMI	miR-3180-3p	363	0.980158	0.961415	0.999266	0.0419011	0.0470685
Maternal BMI	miR-3182	363	0.955564	0.927127	0.984873	0.00319019	0.00441151
Maternal BMI	miR-3185	363	0.948299	0.928186	0.968849	1.21463e-06	5.40921e-05
Maternal BMI	miR-3197	363	0.966148	0.948105	0.984534	0.000342904	0.000704299
Maternal BMI	miR-320a	363	0.950297	0.925044	0.97624	0.000207382	0.000523452
Maternal BMI	miR-320b	363	0.948976	0.923842	0.974793	0.00013126	0.000415852
Maternal BMI	miR-320c	363	0.946731	0.921815	0.972321	5.75504e-05	0.000257621
Maternal BMI	miR-320d	363	0.949582	0.9247	0.975134	0.000134222	0.000419693
Maternal BMI	miR-320e	363	0.946817	0.923247	0.970989	2.14905e-05	0.00015642
Maternal BMI	miR-324-3p	363	0.943849	0.918046	0.970378	4.38592e-05	0.00022325
Maternal BMI	miR-324-5p	363	0.943109	0.915497	0.971555	0.000111853	0.000372384
Maternal BMI	miR-326	363	0.949701	0.922758	0.977432	0.000440698	0.000843162
Maternal BMI	miR-328-3p	363	0.950088	0.92377	0.977155	0.000353792	0.000716129
Maternal BMI	miR-331-3p	363	0.949105	0.91876	0.980452	0.00162862	0.00246351
Maternal BMI	miR-335-5p	363	0.935486	0.908617	0.96315	7.28826e-06	0.000117453
Maternal BMI	miR-339-5p	363	0.951488	0.924438	0.979329	0.000726211	0.00128933
Maternal BMI	miR-33b-5p	363	0.966168	0.939374	0.993727	0.0164627	0.0195962
Maternal BMI	miR-342-3p	363	0.940408	0.915378	0.966122	8.04492e-06	0.00012331
Maternal BMI	miR-345-5p	363	0.947681	0.922801	0.973232	7.53137e-05	0.000281754
Maternal BMI	miR-34a-5p	363	0.93243	0.906021	0.959609	1.81948e-06	5.62131e-05
Maternal BMI	miR-34b-3p	363	0.976972	0.95	1.00471	0.102888	0.112559
Maternal BMI	miR-361-3p	363	0.940689	0.913326	0.968873	4.91988e-05	0.000236946
Maternal BMI	miR-361-5p	363	0.937371	0.912752	0.962655	1.9104e-06	5.62131e-05
Maternal BMI	miR-3619-5p	363	0.957049	0.92447	0.990775	0.0129754	0.0158504
Maternal BMI	miR-3648	363	0.973155	0.954537	0.992136	0.00576133	0.00756739
Maternal BMI	miR-3652	363	0.981396	0.962052	1.00113	0.0644685	0.0712725
Maternal BMI	miR-3654	363	0.955153	0.92274	0.988704	0.00918966	0.0116328
Maternal BMI	miR-365a-3p	363	0.943682	0.915981	0.972221	0.000137146	0.00042253
Maternal BMI	miR-365b-5p	363	0.955212	0.923875	0.987612	0.00709365	0.00914535
Maternal BMI	miR-3663-5p	363	0.968719	0.943169	0.994963	0.0197924	0.0232351
Maternal BMI	miR-3679-5p	363	0.950609	0.92743	0.974368	5.77956e-05	0.000257621
Maternal BMI	miR-3687	363	0.971444	0.942901	1.00085	0.0569133	0.0631766
Maternal BMI	miR-374b-5p	363	0.942086	0.912589	0.972537	0.000237229	0.000559564
Maternal BMI	miR-375	363	0.939364	0.910888	0.96873	6.81343e-05	0.00027775
Maternal BMI	miR-378a-3p	363	0.947604	0.922711	0.973169	7.41903e-05	0.000281754
Maternal BMI	miR-378e	363	0.945207	0.92002	0.971084	4.32829e-05	0.00022325
Maternal BMI	miR-378f	363	0.943507	0.918622	0.969066	2.00784e-05	0.00015642
Maternal BMI	miR-378g	363	0.946799	0.922801	0.97142	2.99759e-05	0.00017527
Maternal BMI	miR-378i	363	0.944508	0.919949	0.969723	2.16525e-05	0.00015642
Maternal BMI	miR-3907	363	0.945403	0.915594	0.976184	0.000593542	0.00109498
Maternal BMI	miR-3937	363	0.973751	0.947441	1.00079	0.0569946	0.0631766
Maternal BMI	miR-3940-5p	363	0.992346	0.969855	1.01536	0.51124	0.528912
Maternal BMI	miR-3978	363	0.939233	0.90899	0.970483	0.000173912	0.000471199
Maternal BMI	miR-4253	363	0.952227	0.92767	0.977435	0.000240576	0.000560999
Maternal BMI	miR-425-5p	363	0.95383	0.928773	0.979563	0.000500941	0.000949748
Maternal BMI	miR-4257	363	0.954996	0.924663	0.986325	0.00517259	0.00685859
Maternal BMI	miR-4270	363	0.960379	0.940355	0.980828	0.000169455	0.000470208
Maternal BMI	miR-4271	363	0.999825	0.977447	1.02272	0.987931	0.990295
Maternal BMI	miR-429	363	0.933185	0.904727	0.962538	1.20689e-05	0.000136672
Maternal BMI	miR-4292	363	0.951795	0.925546	0.97879	0.000535385	0.00100595
Maternal BMI	miR-4294	363	0.964387	0.940035	0.989369	0.00545241	0.00720681
Maternal BMI	miR-4322	363	0.959521	0.930078	0.989895	0.00935845	0.0118108
Maternal BMI	miR-4327	363	0.956322	0.932842	0.980392	0.000429406	0.00082913
Maternal BMI	miR-4417	363	0.964582	0.940535	0.989244	0.0051185	0.00680841
Maternal BMI	miR-4419a	363	0.957236	0.933391	0.981689	0.000684164	0.00123319
Maternal BMI	miR-4419b	363	0.950279	0.927303	0.973824	4.42423e-05	0.00022325
Maternal BMI	miR-4428	363	0.953691	0.929666	0.978337	0.000270183	0.000588898
Maternal BMI	miR-4429	363	0.949653	0.925431	0.974509	8.89981e-05	0.000321467
Maternal BMI	miR-4430	363	0.96015	0.936036	0.984885	0.00172727	0.002594
Maternal BMI	miR-4433b-5p	363	0.96424	0.937947	0.991271	0.00983658	0.0123031
Maternal BMI	miR-4436a	363	0.954996	0.929634	0.981051	0.000799438	0.00137845
Maternal BMI	miR-4436b-3p	363	0.949047	0.925005	0.973714	6.48022e-05	0.000271548
Maternal BMI	miR-4442	363	0.958319	0.934329	0.982925	0.000996732	0.00164421
Maternal BMI	miR-4444	363	0.931802	0.902049	0.962537	1.98948e-05	0.00015642
Maternal BMI	miR-4446-3p	363	0.946028	0.920872	0.97187	5.46063e-05	0.000248696
Maternal BMI	miR-4449	363	0.966119	0.94739	0.985218	0.000558446	0.00103995
Maternal BMI	miR-4459	363	0.949552	0.926777	0.972886	2.92557e-05	0.00017527
Maternal BMI	miR-4461	363	0.958377	0.936121	0.981163	0.000390855	0.000772491
Maternal BMI	miR-4463	363	0.959009	0.937745	0.980755	0.000253566	0.000575036
Maternal BMI	miR-4468	363	0.943147	0.916172	0.970915	7.69809e-05	0.000285443
Maternal BMI	miR-4478	363	0.939024	0.913369	0.965401	8.53459e-06	0.00012331
Maternal BMI	miR-4481	363	0.962001	0.940504	0.98399	0.000780388	0.00136243
Maternal BMI	miR-4484	363	0.944471	0.922508	0.966957	1.94533e-06	5.62131e-05
Maternal BMI	miR-4486	363	0.95803	0.936223	0.980346	0.000262649	0.000583574
Maternal BMI	miR-4487	363	0.948633	0.923627	0.974317	0.000109316	0.000372384
Maternal BMI	miR-4496	363	0.945571	0.915016	0.977146	0.000839323	0.00143444
Maternal BMI	miR-4498	363	0.964662	0.942713	0.987123	0.00218645	0.00316891
Maternal BMI	miR-4499	363	0.949551	0.925843	0.973867	6.00475e-05	0.00025938
Maternal BMI	miR-4502	363	0.96316	0.93526	0.991892	0.0123235	0.0151423
Maternal BMI	miR-4505	363	0.963487	0.942285	0.985166	0.00105144	0.00167511
Maternal BMI	miR-4507	363	0.959886	0.939266	0.98096	0.000219883	0.000545154
Maternal BMI	miR-4513	363	0.938221	0.910065	0.967248	4.09465e-05	0.000219956
Maternal BMI	miR-4515	363	0.949084	0.920708	0.978334	0.000739918	0.00130813
Maternal BMI	miR-4525	363	0.982182	0.953592	1.01163	0.232938	0.245847
Maternal BMI	miR-452-5p	363	0.93339	0.90674	0.960823	3.09957e-06	7.63953e-05
Maternal BMI	miR-4530	363	0.960544	0.940403	0.981115	0.000196607	0.00051301
Maternal BMI	miR-4533	361	0.95275	0.927884	0.978283	0.000334283	0.000693389
Maternal BMI	miR-4534	363	0.953669	0.930527	0.977386	0.000153736	0.000450459
Maternal BMI	miR-4535	363	0.944778	0.918578	0.971726	7.53039e-05	0.000281754
Maternal BMI	miR-4538	363	0.952451	0.925749	0.979923	0.000785403	0.00136549
Maternal BMI	miR-4539	363	0.961642	0.937142	0.986783	0.00297424	0.00415402
Maternal BMI	miR-4632-5p	363	0.996006	0.976606	1.01579	0.690077	0.703509
Maternal BMI	miR-4644	363	0.986624	0.966475	1.00719	0.200879	0.213626
Maternal BMI	miR-4646-5p	362	0.956158	0.933511	0.979354	0.000246529	0.000570695
Maternal BMI	miR-4655-3p	363	0.966297	0.940892	0.992388	0.0116661	0.0144618
Maternal BMI	miR-4655-5p	363	0.95944	0.936712	0.982721	0.000711946	0.00126938
Maternal BMI	miR-4656	363	0.950905	0.926495	0.975959	0.000148234	0.000443839
Maternal BMI	miR-4665-5p	363	0.98137	0.96412	0.998928	0.0376634	0.0425362
Maternal BMI	miR-4667-5p	363	0.953134	0.929968	0.976876	0.000131498	0.000415852
Maternal BMI	miR-4687-3p	363	0.951616	0.924759	0.979254	0.000685761	0.00123319
Maternal BMI	miR-4688	363	0.95917	0.934134	0.984877	0.00200657	0.0029397
Maternal BMI	miR-4689	363	0.952704	0.926912	0.979213	0.000540053	0.00101019
Maternal BMI	miR-4690-5p	363	0.972502	0.952817	0.992595	0.00753267	0.00965196
Maternal BMI	miR-4695-5p	362	0.966036	0.941693	0.991009	0.00796461	0.0101434
Maternal BMI	miR-4706	363	0.969648	0.944346	0.995629	0.0223325	0.0259206
Maternal BMI	miR-4707-3p	363	0.942218	0.914057	0.971247	0.000120823	0.00039244
Maternal BMI	miR-4722-5p	363	0.953394	0.929949	0.97743	0.000171961	0.000471199
Maternal BMI	miR-4725-3p	363	1.00618	0.982442	1.03049	0.613015	0.628003
Maternal BMI	miR-4726-5p	363	0.955083	0.931747	0.979003	0.000271258	0.000588898
Maternal BMI	miR-4728-3p	363	0.966634	0.94342	0.990419	0.00621636	0.00803906
Maternal BMI	miR-4728-5p	363	0.95846	0.937034	0.980375	0.000234799	0.000559564
Maternal BMI	miR-4734	363	0.975409	0.952098	0.999291	0.0436531	0.0487751
Maternal BMI	miR-4743-5p	363	0.956622	0.932155	0.981732	0.000794773	0.00137607
Maternal BMI	miR-4745-3p	363	0.966426	0.939793	0.993813	0.0166099	0.0196598
Maternal BMI	miR-4753-5p	363	0.953976	0.928546	0.980103	0.000631202	0.00114989
Maternal BMI	miR-4758-5p	363	0.97215	0.954718	0.989901	0.00221736	0.00319269
Maternal BMI	miR-4763-3p	363	0.985971	0.965159	1.00723	0.194298	0.207316
Maternal BMI	miR-4769-5p	363	1.03288	1.00345	1.06318	0.0282959	0.0324822
Maternal BMI	miR-4783-3p	363	0.983971	0.961404	1.00707	0.17224	0.184575
Maternal BMI	miR-4784	363	0.955222	0.929407	0.981753	0.00104737	0.00167511
Maternal BMI	miR-4800-3p	363	0.959131	0.928014	0.991291	0.0131457	0.0159667
Maternal BMI	miR-4800-5p	363	0.948629	0.92559	0.972242	2.62184e-05	0.000169008
Maternal BMI	miR-484	363	0.956377	0.928741	0.984836	0.00286991	0.00404879
Maternal BMI	miR-492	363	0.92885	0.893734	0.965346	0.00017431	0.000471199
Maternal BMI	miR-5001-5p	363	0.966616	0.945941	0.987743	0.00208456	0.00304331
Maternal BMI	miR-5006-5p	363	0.956617	0.931088	0.982847	0.00131063	0.00204908
Maternal BMI	miR-5010-5p	363	0.998961	0.973502	1.02509	0.93711	0.941604
Maternal BMI	miR-504-3p	363	0.960642	0.94217	0.979475	5.04516e-05	0.000240218
Maternal BMI	miR-5088-5p	363	0.951868	0.927265	0.977124	0.000222517	0.000547078
Maternal BMI	miR-5093	363	0.95249	0.92738	0.97828	0.000355762	0.000716655
Maternal BMI	miR-511-3p	363	0.93006	0.899035	0.962155	2.80467e-05	0.00017527
Maternal BMI	miR-511-5p	363	0.947817	0.920393	0.976057	0.00034656	0.000704897
Maternal BMI	miR-5189-5p	363	0.951819	0.926332	0.978006	0.000362563	0.00072686
Maternal BMI	miR-5196-5p	363	0.966223	0.948797	0.98397	0.000215381	0.000537171
Maternal BMI	miR-5585-3p	363	0.961849	0.9394	0.984834	0.0012454	0.00196174
Maternal BMI	miR-561-3p	363	0.980995	0.952302	1.01055	0.205194	0.217661
Maternal BMI	miR-564	363	0.975083	0.960056	0.990346	0.0014515	0.00223595
Maternal BMI	miR-566	363	0.951958	0.929103	0.975375	7.15918e-05	0.00027775
Maternal BMI	miR-5703	363	0.947162	0.919852	0.975282	0.00027617	0.00059647
Maternal BMI	miR-5739	363	0.966516	0.946384	0.987076	0.00151821	0.00230482
Maternal BMI	miR-574-3p	363	0.918333	0.890183	0.947373	8.16555e-08	1.2807e-05
Maternal BMI	miR-574-5p	363	0.97905	0.953634	1.00514	0.114632	0.124432
Maternal BMI	miR-575	363	0.948247	0.924301	0.972814	4.65957e-05	0.000229689
Maternal BMI	miR-6069	363	0.954161	0.919422	0.990212	0.0131468	0.0159667
Maternal BMI	miR-6076	363	0.953102	0.928462	0.978397	0.000325393	0.000685123
Maternal BMI	miR-6081	363	0.950838	0.92469	0.977726	0.000395289	0.000777587
Maternal BMI	miR-6085	363	0.994537	0.975072	1.01439	0.586971	0.604277
Maternal BMI	miR-6086	363	0.949932	0.928053	0.972327	1.55675e-05	0.000146436
Maternal BMI	miR-6088	362	0.970175	0.9456	0.995389	0.0207228	0.024119
Maternal BMI	miR-612	363	0.930338	0.894959	0.967115	0.000261833	0.000583574
Maternal BMI	miR-6124	363	0.95204	0.93334	0.971116	1.19967e-06	5.40921e-05
Maternal BMI	miR-6126	363	0.982404	0.960224	1.0051	0.127572	0.138121
Maternal BMI	miR-6127	363	0.958204	0.938551	0.978269	5.39398e-05	0.000248696
Maternal BMI	miR-6131	363	0.951527	0.928479	0.975146	7.1357e-05	0.00027775
Maternal BMI	miR-6132	363	0.950472	0.925338	0.976289	0.00020328	0.000520354
Maternal BMI	miR-6165	362	0.964035	0.945144	0.983304	0.000286257	0.000615085
Maternal BMI	miR-622	363	0.94739	0.915185	0.980729	0.00219328	0.00316891
Maternal BMI	miR-640	363	0.969751	0.944213	0.995981	0.0240876	0.0278804
Maternal BMI	miR-650	363	0.947462	0.924994	0.970475	1.0453e-05	0.000136552
Maternal BMI	miR-6501-3p	363	0.940377	0.906853	0.975141	0.000903148	0.00152588
Maternal BMI	miR-6511a-5p	363	0.952371	0.923399	0.982251	0.00196085	0.00289294
Maternal BMI	miR-6516-5p	363	0.954469	0.928329	0.981346	0.00100549	0.00165215
Maternal BMI	miR-652-3p	363	0.940123	0.913595	0.967421	2.35776e-05	0.000159339
Maternal BMI	miR-654-5p	362	0.992371	0.974803	1.01025	0.400673	0.418658
Maternal BMI	miR-658	363	1.00011	0.974922	1.02594	0.993423	0.993423
Maternal BMI	miR-663b	362	0.965283	0.940165	0.991071	0.00862088	0.0109459
Maternal BMI	miR-664a-3p	363	0.954302	0.922857	0.986818	0.00621526	0.00803906
Maternal BMI	miR-671-3p	363	0.95453	0.921556	0.988684	0.00947441	0.0119213
Maternal BMI	miR-671-5p	363	0.953557	0.929655	0.978074	0.000241002	0.000560999
Maternal BMI	miR-6716-5p	363	0.950015	0.92833	0.972206	1.34532e-05	0.000140923
Maternal BMI	miR-6722-3p	363	0.978376	0.955867	1.00142	0.0656484	0.072386
Maternal BMI	miR-6726-5p	363	0.946582	0.922348	0.971451	3.34036e-05	0.000189136
Maternal BMI	miR-6727-5p	363	0.97032	0.95346	0.987479	0.000754997	0.00132914
Maternal BMI	miR-6729-3p	363	0.969647	0.942705	0.99736	0.032045	0.0364861
Maternal BMI	miR-6738-5p	363	1.00406	0.98504	1.02345	0.677819	0.692698
Maternal BMI	miR-6741-5p	363	0.966106	0.945791	0.986857	0.00147187	0.00225077
Maternal BMI	miR-6742-5p	363	0.958368	0.932094	0.985384	0.00271654	0.00386468
Maternal BMI	miR-6746-5p	363	0.97941	0.954909	1.00454	0.107487	0.117284
Maternal BMI	miR-6747-5p	363	0.948241	0.923037	0.974133	0.000110322	0.000372384
Maternal BMI	miR-6752-5p	363	1.00285	0.987178	1.01878	0.723059	0.733564
Maternal BMI	miR-6754-5p	363	0.937437	0.905915	0.970057	0.000213958	0.000536816
Maternal BMI	miR-6756-5p	363	0.982668	0.959797	1.00608	0.145636	0.156466
Maternal BMI	miR-6757-5p	363	0.953395	0.93009	0.977284	0.000156987	0.000454503
Maternal BMI	miR-6760-5p	363	0.951525	0.926651	0.977067	0.000236427	0.000559564
Maternal BMI	miR-6765-5p	362	0.955517	0.930015	0.981718	0.000978044	0.00163267
Maternal BMI	miR-6768-5p	363	0.960203	0.932051	0.989205	0.00747577	0.00960843
Maternal BMI	miR-6769a-5p	363	0.949446	0.925446	0.974068	7.1479e-05	0.00027775
Maternal BMI	miR-6771-5p	363	0.970407	0.946912	0.994484	0.016294	0.0195063
Maternal BMI	miR-6775-3p	363	0.954526	0.928334	0.981457	0.00104383	0.00167511
Maternal BMI	miR-6775-5p	363	0.968207	0.948724	0.988091	0.00183893	0.00274204
Maternal BMI	miR-6778-5p	363	0.973055	0.94935	0.997351	0.0299484	0.0342851
Maternal BMI	miR-6780b-5p	363	0.997358	0.973057	1.02227	0.833521	0.841555
Maternal BMI	miR-6781-5p	363	0.983207	0.961968	1.00492	0.128541	0.138811
Maternal BMI	miR-6782-5p	363	0.974579	0.942384	1.00787	0.133011	0.143269
Maternal BMI	miR-6784-5p	363	0.964019	0.941347	0.987236	0.00254543	0.00365251
Maternal BMI	miR-6787-5p	363	0.98809	0.965767	1.01093	0.304119	0.319363
Maternal BMI	miR-6789-5p	363	0.972625	0.950881	0.994866	0.0161205	0.0193539
Maternal BMI	miR-6791-5p	363	0.956496	0.931936	0.981704	0.000804299	0.00138115
Maternal BMI	miR-6794-5p	363	0.989369	0.967479	1.01175	0.349094	0.365676
Maternal BMI	miR-6796-3p	363	0.948484	0.91802	0.979959	0.00149623	0.00227971
Maternal BMI	miR-6797-5p	363	0.958516	0.937547	0.979953	0.000173799	0.000471199
Maternal BMI	miR-6798-5p	362	0.959011	0.938401	0.980073	0.000159456	0.000454503
Maternal BMI	miR-6799-5p	363	0.993628	0.974734	1.01289	0.514009	0.530468
Maternal BMI	miR-6800-5p	363	0.975758	0.953203	0.998848	0.0397257	0.0447448
Maternal BMI	miR-6803-5p	363	0.97419	0.948918	1.00014	0.0511948	0.0570496
Maternal BMI	miR-6804-3p	363	0.973525	0.948547	0.99916	0.0430376	0.0482159
Maternal BMI	miR-6808-5p	363	0.958007	0.937007	0.979478	0.000148542	0.000443839
Maternal BMI	miR-6809-5p	363	0.95562	0.932033	0.979804	0.000370817	0.000736361
Maternal BMI	miR-6810-3p	363	0.958061	0.937719	0.978845	9.12873e-05	0.000326918
Maternal BMI	miR-6812-5p	363	0.986285	0.964967	1.00808	0.215493	0.228009
Maternal BMI	miR-6819-3p	363	0.956524	0.932641	0.981018	0.000570003	0.00105677
Maternal BMI	miR-6819-5p	363	0.963017	0.941557	0.984966	0.00104768	0.00167511
Maternal BMI	miR-6821-5p	363	0.984597	0.965799	1.00376	0.114501	0.124432
Maternal BMI	miR-6822-5p	363	0.951252	0.927568	0.975541	0.000102331	0.000356314
Maternal BMI	miR-6824-5p	363	0.992259	0.971853	1.01309	0.463577	0.481982
Maternal BMI	miR-6825-5p	363	0.968793	0.945678	0.992472	0.0100754	0.0125643
Maternal BMI	miR-6829-5p	363	0.947064	0.923733	0.970985	1.92397e-05	0.00015642
Maternal BMI	miR-6830-5p	363	0.952403	0.928616	0.9768	0.000157528	0.000454503
Maternal BMI	miR-6836-5p	363	0.961394	0.934736	0.988812	0.00606642	0.00791847
Maternal BMI	miR-6837-5p	363	0.948034	0.921457	0.975378	0.000234663	0.000559564
Maternal BMI	miR-6845-5p	363	0.958752	0.93823	0.979722	0.000135819	0.000421543
Maternal BMI	miR-6848-5p	363	0.951913	0.927326	0.977152	0.00022327	0.000547078
Maternal BMI	miR-6851-5p	363	0.962861	0.940698	0.985545	0.00144486	0.00223393
Maternal BMI	miR-6859-5p	363	0.947978	0.926636	0.969812	4.25626e-06	8.49224e-05
Maternal BMI	miR-6862-5p	363	0.953742	0.921938	0.986644	0.00620036	0.00803906
Maternal BMI	miR-6865-5p	363	0.964531	0.940473	0.989204	0.0050755	0.00677272
Maternal BMI	miR-6869-5p	363	0.981447	0.954072	1.00961	0.194452	0.207316
Maternal BMI	miR-6870-5p	363	0.970205	0.948248	0.99267	0.00960086	0.0120442
Maternal BMI	miR-6873-5p	363	0.948045	0.922713	0.974072	0.000112906	0.000372501
Maternal BMI	miR-6875-5p	363	0.994692	0.9749	1.01489	0.603734	0.620011
Maternal BMI	miR-6877-3p	363	0.959574	0.936556	0.983158	0.000865061	0.00146745
Maternal BMI	miR-6877-5p	363	0.961917	0.941738	0.982529	0.000331415	0.00069086
Maternal BMI	miR-6880-5p	363	0.952405	0.929484	0.975891	8.7314e-05	0.000318127
Maternal BMI	miR-6881-5p	363	0.939602	0.917596	0.962135	2.57337e-07	2.69561e-05
Maternal BMI	miR-6884-5p	363	0.970125	0.939046	1.00223	0.0678882	0.0746592
Maternal BMI	miR-6887-5p	363	0.959548	0.936912	0.982731	0.000698564	0.00125085
Maternal BMI	miR-6892-3p	363	0.954879	0.928869	0.981616	0.00104987	0.00167511
Maternal BMI	miR-6893-5p	363	0.973132	0.952574	0.994133	0.0124136	0.0152085
Maternal BMI	miR-6894-5p	363	0.955762	0.932063	0.980064	0.000412689	0.000808023
Maternal BMI	miR-6895-5p	363	0.960192	0.934477	0.986615	0.00335803	0.0045831
Maternal BMI	miR-7107-5p	363	0.996696	0.979161	1.01454	0.714764	0.726908
Maternal BMI	miR-7108-5p	363	0.961619	0.936316	0.987606	0.00401908	0.00546751
Maternal BMI	miR-7109-5p	363	0.961415	0.9391	0.98426	0.0010231	0.00166709
Maternal BMI	miR-711	363	0.951848	0.927452	0.976887	0.00019518	0.00051301
Maternal BMI	miR-7111-5p	363	0.980528	0.963256	0.99811	0.0301159	0.034383
Maternal BMI	miR-7114-3p	363	0.967845	0.946212	0.989972	0.00459881	0.00617596
Maternal BMI	miR-7150	363	1.00263	0.979366	1.02644	0.826478	0.83646
Maternal BMI	miR-7515	363	0.949467	0.927199	0.972269	1.84772e-05	0.00015642
Maternal BMI	miR-760	363	0.969274	0.947219	0.991842	0.00787171	0.0100556
Maternal BMI	miR-765	363	0.940384	0.917234	0.964118	1.34322e-06	5.40921e-05
Maternal BMI	miR-766-3p	363	0.958547	0.932222	0.985616	0.00288515	0.00405664
Maternal BMI	miR-7845-5p	363	0.939533	0.912898	0.966944	2.12927e-05	0.00015642
Maternal BMI	miR-7846-3p	363	0.998716	0.976539	1.0214	0.910678	0.917245
Maternal BMI	miR-7851-3p	363	0.955571	0.930089	0.981752	0.000982613	0.00163379
Maternal BMI	miR-8052	363	0.951489	0.92693	0.976699	0.000193767	0.00051301
Maternal BMI	miR-8069	363	0.978439	0.958955	0.99832	0.0336836	0.0382478
Maternal BMI	miR-8071	363	0.962177	0.93959	0.985307	0.00146641	0.00225065
Maternal BMI	miR-8078	363	0.952768	0.929453	0.976667	0.000129333	0.000415852
Maternal BMI	miR-8085	363	0.95776	0.938223	0.977703	4.05197e-05	0.000219956
Maternal BMI	miR-8089	363	0.966614	0.943649	0.990139	0.00564417	0.00743681
Maternal BMI	miR-874-3p	363	0.956641	0.933936	0.979899	0.000298247	0.000637579
Maternal BMI	miR-877-5p	363	0.956169	0.93342	0.979472	0.000264039	0.000583574
Maternal BMI	miR-885-3p	363	0.990768	0.967796	1.01428	0.438388	0.456927
Maternal BMI	miR-885-5p	363	0.942826	0.915226	0.971259	0.000102897	0.000356314
Maternal BMI	miR-920	363	0.966816	0.946525	0.987541	0.00181804	0.00272056
Maternal BMI	miR-92a-3p	363	0.945781	0.920129	0.972149	7.08855e-05	0.00027775
Maternal BMI	miR-92b-3p	363	0.943672	0.9182	0.969851	3.28711e-05	0.000188671
Maternal BMI	miR-92b-5p	363	0.951237	0.920057	0.983474	0.00328273	0.00450971
Maternal BMI	miR-93-5p	363	0.941349	0.914419	0.969072	4.47565e-05	0.00022325
Maternal BMI	miR-937-5p	363	0.963318	0.942164	0.984946	0.000970695	0.00162688
Maternal BMI	miR-939-5p	363	0.9407	0.91466	0.967482	1.97176e-05	0.00015642
Maternal BMI	miR-99a-5p	363	0.948688	0.922214	0.975923	0.000264628	0.000583574
Maternal BMI	miR-99b-5p	363	0.951622	0.925757	0.978209	0.00042026	0.000819019
Multiparous	let-7a-5p	363	0.928533	0.677842	1.27194	0.644213	0.94015
Multiparous	let-7b-5p	363	0.934909	0.685396	1.27525	0.670894	0.94015
Multiparous	let-7c-5p	363	0.931288	0.681884	1.27191	0.654435	0.94015
Multiparous	let-7d-3p	363	1.00949	0.754763	1.3502	0.94922	0.986862
Multiparous	let-7d-5p	363	0.905092	0.663197	1.23522	0.52967	0.94015
Multiparous	let-7e-5p	363	0.936569	0.6839	1.28259	0.682898	0.944175
Multiparous	let-7f-5p	363	0.887952	0.643951	1.22441	0.468496	0.94015
Multiparous	let-7g-5p	363	0.874322	0.627742	1.21776	0.426897	0.94015
Multiparous	let-7i-5p	363	0.84257	0.613149	1.15783	0.290838	0.94015
Multiparous	miR-100-5p	363	0.865298	0.646466	1.15821	0.330742	0.94015
Multiparous	miR-101-3p	363	0.894695	0.659698	1.2134	0.474146	0.94015
Multiparous	miR-103a-3p	363	0.876336	0.645823	1.18913	0.396627	0.94015
Multiparous	miR-106a-5p	363	0.86762	0.642052	1.17243	0.355285	0.94015
Multiparous	miR-106b-5p	363	0.922599	0.676713	1.25783	0.610451	0.94015
Multiparous	miR-107	363	0.866529	0.64263	1.16844	0.347575	0.94015
Multiparous	miR-1202	363	0.966492	0.738262	1.26528	0.804151	0.966436
Multiparous	miR-1207-5p	363	1.09682	0.861314	1.39672	0.453641	0.94015
Multiparous	miR-1224-5p	363	0.910926	0.725029	1.14449	0.423071	0.94015
Multiparous	miR-1225-3p	363	0.86739	0.681448	1.10407	0.247797	0.94015
Multiparous	miR-1225-5p	363	1.15486	0.884688	1.50754	0.28965	0.94015
Multiparous	miR-1229-5p	363	0.925345	0.742733	1.15286	0.489087	0.94015
Multiparous	miR-1234-3p	363	0.965427	0.713526	1.30626	0.819582	0.968552
Multiparous	miR-1236-5p	363	1.00261	0.808533	1.24326	0.981082	0.991818
Multiparous	miR-1237-5p	363	1.12494	0.911381	1.38855	0.273047	0.94015
Multiparous	miR-1254	363	0.918707	0.66741	1.26462	0.603046	0.94015
Multiparous	miR-125a-5p	363	0.982613	0.715986	1.34853	0.91352	0.97461
Multiparous	miR-125b-5p	363	0.890063	0.651917	1.21521	0.46351	0.94015
Multiparous	miR-1273c	363	0.829101	0.638295	1.07694	0.160181	0.94015
Multiparous	miR-1273d	363	0.823504	0.624893	1.08524	0.167882	0.94015
Multiparous	miR-1273e	363	0.890385	0.698912	1.13431	0.34732	0.94015
Multiparous	miR-1273g-5p	363	0.746956	0.54945	1.01546	0.0625941	0.94015
Multiparous	miR-1273h-5p	363	0.824555	0.641599	1.05968	0.131786	0.94015
Multiparous	miR-1275	363	0.983788	0.772993	1.25207	0.894312	0.970769
Multiparous	miR-128-3p	363	1.21577	0.886345	1.66764	0.22562	0.94015
Multiparous	miR-1285-5p	363	0.910701	0.689548	1.20278	0.509858	0.94015
Multiparous	miR-1287-5p	363	0.799679	0.584501	1.09407	0.162176	0.94015
Multiparous	miR-1290	362	0.705197	0.518565	0.958997	0.0259539	0.873763
Multiparous	miR-1291	362	0.780994	0.582435	1.04724	0.0986277	0.94015
Multiparous	miR-1304-3p	363	0.825909	0.642989	1.06087	0.134291	0.94015
Multiparous	miR-1306-5p	363	0.897035	0.661602	1.21625	0.484193	0.94015
Multiparous	miR-1307-3p	363	0.886149	0.658537	1.19243	0.424861	0.94015
Multiparous	miR-1307-5p	363	1.10197	0.815266	1.4895	0.527678	0.94015
Multiparous	miR-130a-3p	363	0.931415	0.720448	1.20416	0.587677	0.94015
Multiparous	miR-130b-3p	363	1.00872	0.769816	1.32177	0.949799	0.986862
Multiparous	miR-130b-5p	363	0.906215	0.654655	1.25444	0.552788	0.94015
Multiparous	miR-1321	363	0.910154	0.671585	1.23347	0.54385	0.94015
Multiparous	miR-1343-5p	363	1.11931	0.904242	1.38553	0.300511	0.94015
Multiparous	miR-141-3p	363	0.834939	0.605335	1.15163	0.271557	0.94015
Multiparous	miR-145-5p	363	0.982462	0.679278	1.42097	0.925132	0.981342
Multiparous	miR-146a-5p	363	1.06509	0.80172	1.41499	0.663475	0.94015
Multiparous	miR-146b-5p	363	0.859457	0.622901	1.18585	0.356464	0.94015
Multiparous	miR-148a-3p	363	0.900981	0.663775	1.22295	0.503576	0.94015
Multiparous	miR-148b-3p	363	0.901806	0.667409	1.21852	0.500937	0.94015
Multiparous	miR-149-3p	363	0.897133	0.745317	1.07987	0.251141	0.94015
Multiparous	miR-150-3p	363	0.87876	0.685961	1.12575	0.306453	0.94015
Multiparous	miR-151a-3p	363	0.925857	0.688415	1.2452	0.610383	0.94015
Multiparous	miR-152-3p	363	0.969025	0.701592	1.3384	0.848551	0.968552
Multiparous	miR-1587	363	0.950074	0.731236	1.2344	0.701409	0.944175
Multiparous	miR-15a-5p	363	0.814194	0.605951	1.094	0.172609	0.94015
Multiparous	miR-15b-5p	363	0.857425	0.632313	1.16268	0.322205	0.94015
Multiparous	miR-16-5p	363	0.848894	0.621741	1.15904	0.302514	0.94015
Multiparous	miR-17-5p	363	0.901956	0.664428	1.2244	0.508148	0.94015
Multiparous	miR-181a-5p	363	0.944242	0.70232	1.2695	0.704021	0.944175
Multiparous	miR-181b-5p	363	0.950931	0.70204	1.28806	0.7452	0.947439
Multiparous	miR-181c-5p	363	0.954314	0.730948	1.24594	0.731058	0.946081
Multiparous	miR-181d-5p	363	0.900592	0.665086	1.21949	0.498423	0.94015
Multiparous	miR-182-5p	363	0.889506	0.646754	1.22337	0.471473	0.94015
Multiparous	miR-186-5p	363	0.872547	0.648337	1.17429	0.368274	0.94015
Multiparous	miR-187-3p	363	1.1184	0.85505	1.46285	0.414024	0.94015
Multiparous	miR-187-5p	363	1.00958	0.775352	1.31457	0.943561	0.986862
Multiparous	miR-1908-5p	363	1.17494	0.897031	1.53896	0.241671	0.94015
Multiparous	miR-1909-3p	363	0.912075	0.702349	1.18443	0.489981	0.94015
Multiparous	miR-1910-3p	363	0.844635	0.653564	1.09157	0.19691	0.94015
Multiparous	miR-1913	363	0.654385	0.462583	0.925715	0.0165701	0.856538
Multiparous	miR-1914-3p	363	0.94878	0.75285	1.1957	0.655955	0.94015
Multiparous	miR-1914-5p	363	0.860186	0.670299	1.10387	0.236629	0.94015
Multiparous	miR-1915-3p	363	1.12424	0.941406	1.34259	0.19594	0.94015
Multiparous	miR-191-5p	363	1.00416	0.744072	1.35515	0.978357	0.991818
Multiparous	miR-193a-3p	363	0.936297	0.696205	1.25919	0.663262	0.94015
Multiparous	miR-193a-5p	363	1.04637	0.777128	1.40889	0.765225	0.947439
Multiparous	miR-193b-3p	363	1.02007	0.763495	1.36288	0.893039	0.970769
Multiparous	miR-193b-5p	363	1.01067	0.774168	1.31942	0.937796	0.986862
Multiparous	miR-195-5p	363	0.875092	0.638706	1.19896	0.406255	0.94015
Multiparous	miR-197-3p	363	1.01936	0.755763	1.3749	0.90003	0.97194
Multiparous	miR-197-5p	363	0.807897	0.678396	0.962119	0.0167022	0.856538
Multiparous	miR-198	363	1.0725	0.859826	1.33778	0.534798	0.94015
Multiparous	miR-19a-3p	363	0.868404	0.638936	1.18028	0.36746	0.94015
Multiparous	miR-19b-3p	363	0.907061	0.668714	1.23036	0.530566	0.94015
Multiparous	miR-200a-3p	363	0.884532	0.642538	1.21767	0.451832	0.94015
Multiparous	miR-200b-3p	363	0.869114	0.621354	1.21567	0.4126	0.94015
Multiparous	miR-200b-5p	363	0.923581	0.678681	1.25685	0.613067	0.94015
Multiparous	miR-200c-3p	363	0.916431	0.663278	1.2662	0.596758	0.94015
Multiparous	miR-204-3p	363	0.938907	0.726513	1.21339	0.629968	0.94015
Multiparous	miR-205-5p	363	0.955213	0.733494	1.24395	0.733834	0.946081
Multiparous	miR-20a-5p	363	0.890462	0.653979	1.21246	0.461325	0.94015
Multiparous	miR-20b-5p	363	0.839531	0.619797	1.13717	0.258588	0.94015
Multiparous	miR-210-3p	363	0.996364	0.764107	1.29922	0.978541	0.991818
Multiparous	miR-210-5p	363	0.736374	0.485253	1.11745	0.150408	0.94015
Multiparous	miR-211-3p	363	1.03888	0.850561	1.2689	0.708541	0.944175
Multiparous	miR-212-3p	363	1.05579	0.805968	1.38304	0.693526	0.944175
Multiparous	miR-21-5p	363	0.865514	0.640346	1.16986	0.347481	0.94015
Multiparous	miR-221-3p	363	0.925392	0.700554	1.22239	0.585081	0.94015
Multiparous	miR-222-3p	363	0.964388	0.720636	1.29059	0.807285	0.966436
Multiparous	miR-22-3p	363	0.957156	0.720302	1.27189	0.762741	0.947439
Multiparous	miR-224-5p	363	1.00331	0.748595	1.3447	0.982349	0.991818
Multiparous	miR-22-5p	363	0.907818	0.674672	1.22153	0.523074	0.94015
Multiparous	miR-2392	363	0.881552	0.699823	1.11047	0.284464	0.94015
Multiparous	miR-23a-3p	363	0.91819	0.696597	1.21027	0.544731	0.94015
Multiparous	miR-23a-5p	363	0.857833	0.640382	1.14912	0.303912	0.94015
Multiparous	miR-23b-3p	363	0.928404	0.707627	1.21806	0.591829	0.94015
Multiparous	miR-24-3p	363	0.947524	0.717778	1.25081	0.703612	0.944175
Multiparous	miR-2467-3p	363	0.897172	0.691559	1.16392	0.413912	0.94015
Multiparous	miR-25-3p	363	0.918272	0.689369	1.22318	0.560001	0.94015
Multiparous	miR-26a-5p	363	0.959442	0.707632	1.30086	0.789808	0.961985
Multiparous	miR-26b-5p	363	0.888703	0.641445	1.23127	0.478139	0.94015
Multiparous	miR-27a-3p	362	0.890935	0.666515	1.19092	0.435428	0.94015
Multiparous	miR-27a-5p	363	0.765589	0.546299	1.0729	0.120834	0.94015
Multiparous	miR-27b-3p	363	1.01034	0.760271	1.34265	0.943499	0.986862
Multiparous	miR-28-5p	363	0.813514	0.592759	1.11648	0.201319	0.94015
Multiparous	miR-2861	363	1.03191	0.838863	1.26938	0.766283	0.947439
Multiparous	miR-296-3p	363	0.941712	0.732151	1.21126	0.640056	0.94015
Multiparous	miR-29a-3p	363	0.957788	0.720535	1.27316	0.766479	0.947439
Multiparous	miR-29b-2-5p	363	0.819983	0.575343	1.16864	0.272255	0.94015
Multiparous	miR-29b-3p	363	0.961715	0.703912	1.31394	0.806318	0.966436
Multiparous	miR-29c-3p	363	0.968809	0.714307	1.31399	0.838518	0.968552
Multiparous	miR-29c-5p	363	0.97404	0.706881	1.34217	0.872249	0.970769
Multiparous	miR-30a-3p	363	0.930677	0.692006	1.25167	0.634646	0.94015
Multiparous	miR-30a-5p	363	0.938517	0.693399	1.27028	0.681166	0.944175
Multiparous	miR-30b-5p	363	0.966975	0.698848	1.33797	0.839377	0.968552
Multiparous	miR-30c-5p	363	0.91934	0.676489	1.24937	0.591013	0.94015
Multiparous	miR-30d-5p	363	0.972469	0.710095	1.33179	0.861858	0.970769
Multiparous	miR-30e-3p	363	0.885044	0.671593	1.16634	0.385809	0.94015
Multiparous	miR-30e-5p	363	0.874972	0.651245	1.17556	0.375363	0.94015
Multiparous	miR-3126-5p	363	0.998514	0.797106	1.25081	0.98968	0.993745
Multiparous	miR-3131	363	0.950482	0.713356	1.26643	0.728712	0.946081
Multiparous	miR-3135a	363	0.796536	0.621077	1.02156	0.0731458	0.94015
Multiparous	miR-3138	363	0.800444	0.628547	1.01935	0.0711408	0.94015
Multiparous	miR-3141	363	0.938655	0.779593	1.13017	0.503972	0.94015
Multiparous	miR-3147	363	0.96308	0.753111	1.23159	0.76432	0.947439
Multiparous	miR-3154	363	0.854683	0.689976	1.05871	0.150535	0.94015
Multiparous	miR-3155a	363	0.917564	0.703608	1.19658	0.52536	0.94015
Multiparous	miR-3155b	363	0.998528	0.76449	1.30421	0.991374	0.993745
Multiparous	miR-3158-5p	363	0.854594	0.63988	1.14136	0.287172	0.94015
Multiparous	miR-3162-5p	363	0.845316	0.614395	1.16303	0.301954	0.94015
Multiparous	miR-3175	363	0.901936	0.71464	1.13832	0.384806	0.94015
Multiparous	miR-3180	363	1.01935	0.815686	1.27388	0.866145	0.970769
Multiparous	miR-3180-3p	363	1.08762	0.892497	1.3254	0.405081	0.94015
Multiparous	miR-3182	363	0.785021	0.576371	1.06921	0.124669	0.94015
Multiparous	miR-3185	363	0.988006	0.793431	1.2303	0.914133	0.97461
Multiparous	miR-3197	363	1.20125	0.990378	1.45703	0.0626315	0.94015
Multiparous	miR-320a	363	1.09083	0.827923	1.43723	0.536643	0.94015
Multiparous	miR-320b	363	1.0758	0.81728	1.41609	0.602336	0.94015
Multiparous	miR-320c	363	1.05952	0.806332	1.3922	0.678184	0.944175
Multiparous	miR-320d	363	1.05199	0.801583	1.38062	0.714803	0.944175
Multiparous	miR-320e	363	1.01549	0.784524	1.31445	0.907072	0.972029
Multiparous	miR-324-3p	363	0.94942	0.714964	1.26076	0.719831	0.944175
Multiparous	miR-324-5p	363	0.895149	0.66084	1.21253	0.474386	0.94015
Multiparous	miR-326	363	0.970103	0.72272	1.30216	0.839846	0.968552
Multiparous	miR-328-3p	363	0.995356	0.746852	1.32655	0.97466	0.991818
Multiparous	miR-331-3p	363	0.928752	0.666158	1.29486	0.662881	0.94015
Multiparous	miR-335-5p	363	0.994863	0.738253	1.34067	0.973004	0.991818
Multiparous	miR-339-5p	363	0.928992	0.691728	1.24764	0.624476	0.94015
Multiparous	miR-33b-5p	363	0.991548	0.743652	1.32208	0.953889	0.986862
Multiparous	miR-342-3p	363	1.05239	0.798467	1.38705	0.717031	0.944175
Multiparous	miR-345-5p	363	0.963987	0.734198	1.2657	0.791783	0.961985
Multiparous	miR-34a-5p	363	0.841709	0.627898	1.12833	0.249122	0.94015
Multiparous	miR-34b-3p	363	1.10451	0.829198	1.47123	0.496794	0.94015
Multiparous	miR-361-3p	363	0.949548	0.702374	1.2837	0.736481	0.946582
Multiparous	miR-361-5p	363	0.988694	0.753121	1.29795	0.934737	0.986862
Multiparous	miR-3619-5p	363	0.74799	0.524987	1.06572	0.10793	0.94015
Multiparous	miR-3648	363	0.909332	0.746138	1.10822	0.346305	0.94015
Multiparous	miR-3652	363	0.993616	0.810372	1.2183	0.9509	0.986862
Multiparous	miR-3654	363	0.721017	0.506504	1.02638	0.0694544	0.94015
Multiparous	miR-365a-3p	363	0.909134	0.670145	1.23335	0.540426	0.94015
Multiparous	miR-365b-5p	363	0.788553	0.560466	1.10946	0.172671	0.94015
Multiparous	miR-3663-5p	363	0.905442	0.688707	1.19038	0.476737	0.94015
Multiparous	miR-3679-5p	363	0.911746	0.7086	1.17313	0.472511	0.94015
Multiparous	miR-3687	363	0.848733	0.625383	1.15185	0.292504	0.94015
Multiparous	miR-374b-5p	363	0.907351	0.655631	1.25572	0.557567	0.94015
Multiparous	miR-375	363	0.928796	0.677731	1.27287	0.645949	0.94015
Multiparous	miR-378a-3p	363	0.921867	0.702385	1.20993	0.55761	0.94015
Multiparous	miR-378e	363	0.938288	0.712419	1.23577	0.650304	0.94015
Multiparous	miR-378f	363	0.935752	0.712544	1.22888	0.63293	0.94015
Multiparous	miR-378g	363	0.95334	0.733476	1.23911	0.720928	0.944175
Multiparous	miR-378i	363	0.936951	0.715821	1.22639	0.635397	0.94015
Multiparous	miR-3907	363	0.906592	0.653175	1.25833	0.557709	0.94015
Multiparous	miR-3937	363	0.912043	0.688965	1.20735	0.520013	0.94015
Multiparous	miR-3940-5p	363	0.740264	0.585374	0.936138	0.0120412	0.856538
Multiparous	miR-3978	363	0.970456	0.694379	1.3563	0.860617	0.970769
Multiparous	miR-4253	363	0.888993	0.680391	1.16155	0.388475	0.94015
Multiparous	miR-425-5p	363	0.9158	0.697395	1.2026	0.526893	0.94015
Multiparous	miR-4257	363	0.812134	0.583787	1.1298	0.216671	0.94015
Multiparous	miR-4270	363	0.864508	0.696839	1.07252	0.185662	0.94015
Multiparous	miR-4271	363	0.811896	0.64392	1.02369	0.0780724	0.94015
Multiparous	miR-429	363	0.884665	0.644487	1.21435	0.448286	0.94015
Multiparous	miR-4292	363	0.879195	0.660486	1.17033	0.377656	0.94015
Multiparous	miR-4294	363	0.936175	0.720646	1.21616	0.621286	0.94015
Multiparous	miR-4322	363	0.84675	0.615619	1.16466	0.306412	0.94015
Multiparous	miR-4327	363	0.87201	0.676212	1.1245	0.291165	0.94015
Multiparous	miR-4417	363	0.83028	0.641142	1.07521	0.158498	0.94015
Multiparous	miR-4419a	363	0.828442	0.640233	1.07198	0.152326	0.94015
Multiparous	miR-4419b	363	0.897224	0.698517	1.15246	0.395853	0.94015
Multiparous	miR-4428	363	0.833921	0.642468	1.08243	0.172325	0.94015
Multiparous	miR-4429	363	1.03055	0.791018	1.34262	0.823557	0.968552
Multiparous	miR-4430	363	0.860629	0.663341	1.11659	0.258554	0.94015
Multiparous	miR-4433b-5p	363	1.00678	0.75864	1.33608	0.96267	0.991818
Multiparous	miR-4436a	363	0.868824	0.659701	1.14424	0.316879	0.94015
Multiparous	miR-4436b-3p	363	0.970837	0.746584	1.26245	0.8252	0.968552
Multiparous	miR-4442	363	0.921821	0.711089	1.195	0.538748	0.94015
Multiparous	miR-4444	363	0.829958	0.595629	1.15648	0.270851	0.94015
Multiparous	miR-4446-3p	363	0.867248	0.65855	1.14208	0.310551	0.94015
Multiparous	miR-4449	363	0.908784	0.743718	1.11049	0.349659	0.94015
Multiparous	miR-4459	363	0.965306	0.752844	1.23773	0.780705	0.959283
Multiparous	miR-4461	363	1.16392	0.915009	1.48053	0.216292	0.94015
Multiparous	miR-4463	363	0.894556	0.711053	1.12542	0.341463	0.94015
Multiparous	miR-4468	363	0.826374	0.614326	1.11161	0.207468	0.94015
Multiparous	miR-4478	363	0.949895	0.7153	1.26143	0.722445	0.944175
Multiparous	miR-4481	363	0.945681	0.750351	1.19186	0.636128	0.94015
Multiparous	miR-4484	363	0.942608	0.740858	1.1993	0.630521	0.94015
Multiparous	miR-4486	363	0.946838	0.747977	1.19857	0.649728	0.94015
Multiparous	miR-4487	363	0.911785	0.693762	1.19833	0.507747	0.94015
Multiparous	miR-4496	363	0.851839	0.608556	1.19238	0.350024	0.94015
Multiparous	miR-4498	363	0.936828	0.740156	1.18576	0.587281	0.94015
Multiparous	miR-4499	363	0.88445	0.683078	1.14519	0.351587	0.94015
Multiparous	miR-4502	363	0.825942	0.611331	1.11589	0.212883	0.94015
Multiparous	miR-4505	363	0.935836	0.745166	1.17529	0.568353	0.94015
Multiparous	miR-4507	363	1.0556	0.845147	1.31847	0.633382	0.94015
Multiparous	miR-4513	363	1.0228	0.748876	1.39692	0.887284	0.970769
Multiparous	miR-4515	363	0.931392	0.682995	1.27013	0.653365	0.94015
Multiparous	miR-4525	363	1.10535	0.816824	1.49579	0.516352	0.94015
Multiparous	miR-452-5p	363	0.94326	0.702154	1.26716	0.69813	0.944175
Multiparous	miR-4530	363	0.989192	0.796245	1.22889	0.921806	0.980296
Multiparous	miR-4533	361	0.849982	0.64874	1.11365	0.238361	0.94015
Multiparous	miR-4534	363	1.17655	0.914902	1.51303	0.205181	0.94015
Multiparous	miR-4535	363	0.90777	0.680816	1.21038	0.509758	0.94015
Multiparous	miR-4538	363	0.827607	0.618863	1.10676	0.201979	0.94015
Multiparous	miR-4539	363	0.804119	0.617394	1.04732	0.105867	0.94015
Multiparous	miR-4632-5p	363	0.978026	0.799604	1.19626	0.82883	0.968552
Multiparous	miR-4644	363	0.754916	0.611092	0.932591	0.00913063	0.856538
Multiparous	miR-4646-5p	362	0.898653	0.703132	1.14854	0.393314	0.94015
Multiparous	miR-4655-3p	363	1.03736	0.789727	1.36265	0.792087	0.961985
Multiparous	miR-4655-5p	363	0.902622	0.70617	1.15372	0.413298	0.94015
Multiparous	miR-4656	363	0.872321	0.668518	1.13826	0.314351	0.94015
Multiparous	miR-4665-5p	363	0.985656	0.82188	1.18207	0.876163	0.970769
Multiparous	miR-4667-5p	363	0.880377	0.684493	1.13232	0.321103	0.94015
Multiparous	miR-4687-3p	363	0.966948	0.721438	1.29601	0.822052	0.968552
Multiparous	miR-4688	363	1.10578	0.843453	1.44971	0.466755	0.94015
Multiparous	miR-4689	363	0.931569	0.703549	1.23349	0.620677	0.94015
Multiparous	miR-4690-5p	363	0.92511	0.750324	1.14061	0.466265	0.94015
Multiparous	miR-4695-5p	362	0.941445	0.725781	1.22119	0.649422	0.94015
Multiparous	miR-4706	363	0.916521	0.699152	1.20147	0.527973	0.94015
Multiparous	miR-4707-3p	363	0.978823	0.717618	1.3351	0.892494	0.970769
Multiparous	miR-4722-5p	363	0.981167	0.760505	1.26585	0.883705	0.970769
Multiparous	miR-4725-3p	363	0.899052	0.703954	1.14822	0.393885	0.94015
Multiparous	miR-4726-5p	363	0.909704	0.706231	1.1718	0.463788	0.94015
Multiparous	miR-4728-3p	363	0.915338	0.713799	1.17378	0.485694	0.94015
Multiparous	miR-4728-5p	363	0.917323	0.727795	1.15621	0.4649	0.94015
Multiparous	miR-4734	363	1.00217	0.782291	1.28385	0.986309	0.993421
Multiparous	miR-4743-5p	363	0.906774	0.695636	1.182	0.469305	0.94015
Multiparous	miR-4745-3p	363	1.00849	0.757572	1.34251	0.953816	0.986862
Multiparous	miR-4753-5p	363	0.85317	0.647319	1.12448	0.259667	0.94015
Multiparous	miR-4758-5p	363	0.969911	0.805856	1.16736	0.74658	0.947439
Multiparous	miR-4763-3p	363	1.04663	0.841234	1.30217	0.682627	0.944175
Multiparous	miR-4769-5p	363	0.742536	0.552165	0.998542	0.048882	0.94015
Multiparous	miR-4783-3p	363	0.975869	0.769267	1.23796	0.840501	0.968552
Multiparous	miR-4784	363	0.89302	0.674901	1.18163	0.428425	0.94015
Multiparous	miR-4800-3p	363	0.950132	0.677839	1.33181	0.766543	0.947439
Multiparous	miR-4800-5p	363	0.953068	0.741	1.22583	0.708162	0.944175
Multiparous	miR-484	363	0.978356	0.724638	1.32091	0.886398	0.970769
Multiparous	miR-492	363	0.756935	0.510184	1.12303	0.166506	0.94015
Multiparous	miR-5001-5p	363	1.01701	0.815035	1.26903	0.881306	0.970769
Multiparous	miR-5006-5p	363	0.898616	0.681623	1.18469	0.4484	0.94015
Multiparous	miR-5010-5p	363	1.02605	0.787512	1.33685	0.848911	0.968552
Multiparous	miR-504-3p	363	0.948617	0.777594	1.15725	0.60302	0.94015
Multiparous	miR-5088-5p	363	0.915415	0.700494	1.19628	0.517426	0.94015
Multiparous	miR-5093	363	0.850311	0.647195	1.11717	0.244281	0.94015
Multiparous	miR-511-3p	363	0.876112	0.61919	1.23964	0.455137	0.94015
Multiparous	miR-511-5p	363	0.954798	0.707132	1.28921	0.762721	0.947439
Multiparous	miR-5189-5p	363	0.894405	0.677808	1.18022	0.430239	0.94015
Multiparous	miR-5196-5p	363	0.853623	0.708498	1.02848	0.0959835	0.94015
Multiparous	miR-5585-3p	363	0.89006	0.698877	1.13354	0.345175	0.94015
Multiparous	miR-561-3p	363	1.04465	0.770797	1.41581	0.778218	0.959039
Multiparous	miR-564	363	0.98917	0.843691	1.15973	0.893275	0.970769
Multiparous	miR-566	363	0.862458	0.672558	1.10598	0.243565	0.94015
Multiparous	miR-5703	363	0.919162	0.681241	1.24018	0.581266	0.94015
Multiparous	miR-5739	363	0.951129	0.766711	1.1799	0.648659	0.94015
Multiparous	miR-574-3p	363	0.808176	0.587592	1.11157	0.190338	0.94015
Multiparous	miR-574-5p	363	0.723667	0.552814	0.947324	0.0185829	0.856538
Multiparous	miR-575	363	0.941302	0.724569	1.22286	0.650505	0.94015
Multiparous	miR-6069	363	0.792032	0.541936	1.15754	0.228477	0.94015
Multiparous	miR-6076	363	0.820423	0.627828	1.0721	0.147063	0.94015
Multiparous	miR-6081	363	0.913974	0.687119	1.21572	0.536589	0.94015
Multiparous	miR-6085	363	0.935241	0.763877	1.14505	0.516771	0.94015
Multiparous	miR-6086	363	0.880956	0.694002	1.11827	0.297669	0.94015
Multiparous	miR-6088	362	1.14801	0.882148	1.494	0.304425	0.94015
Multiparous	miR-612	363	0.951277	0.640174	1.41357	0.804768	0.966436
Multiparous	miR-6124	363	0.913018	0.745179	1.11866	0.379925	0.94015
Multiparous	miR-6126	363	1.36679	1.08181	1.72685	0.00881609	0.856538
Multiparous	miR-6127	363	0.982728	0.794847	1.21502	0.872141	0.970769
Multiparous	miR-6131	363	0.975815	0.759148	1.25432	0.848435	0.968552
Multiparous	miR-6132	363	0.866015	0.658597	1.13876	0.303108	0.94015
Multiparous	miR-6165	362	0.978146	0.799442	1.1968	0.830027	0.968552
Multiparous	miR-622	363	0.667597	0.468828	0.950638	0.0250473	0.873763
Multiparous	miR-640	363	0.978385	0.744518	1.28571	0.875413	0.970769
Multiparous	miR-650	363	0.955479	0.74741	1.22147	0.716273	0.944175
Multiparous	miR-6501-3p	363	0.851443	0.587472	1.23402	0.395671	0.94015
Multiparous	miR-6511a-5p	363	0.944213	0.688212	1.29544	0.722023	0.944175
Multiparous	miR-6516-5p	363	0.878704	0.661667	1.16693	0.371655	0.94015
Multiparous	miR-652-3p	363	0.944873	0.705016	1.26633	0.704292	0.944175
Multiparous	miR-654-5p	362	1.2108	1.00814	1.45421	0.0406863	0.94015
Multiparous	miR-658	363	0.955348	0.735665	1.24063	0.731871	0.946081
Multiparous	miR-663b	362	0.791759	0.605169	1.03588	0.0885905	0.94015
Multiparous	miR-664a-3p	363	0.743009	0.527555	1.04645	0.0891139	0.94015
Multiparous	miR-671-3p	363	0.89558	0.625009	1.28328	0.547895	0.94015
Multiparous	miR-671-5p	363	0.99003	0.763582	1.28363	0.939723	0.986862
Multiparous	miR-6716-5p	363	0.948104	0.748703	1.20061	0.658235	0.94015
Multiparous	miR-6722-3p	363	1.11796	0.880872	1.41886	0.359181	0.94015
Multiparous	miR-6726-5p	363	1.00549	0.771002	1.31128	0.967789	0.991818
Multiparous	miR-6727-5p	363	1.05285	0.879858	1.25985	0.573887	0.94015
Multiparous	miR-6729-3p	363	0.924087	0.692603	1.23294	0.591524	0.94015
Multiparous	miR-6738-5p	363	0.829273	0.681764	1.0087	0.0610249	0.94015
Multiparous	miR-6741-5p	363	1.1319	0.910548	1.40707	0.264446	0.94015
Multiparous	miR-6742-5p	363	0.919292	0.691795	1.2216	0.56184	0.94015
Multiparous	miR-6746-5p	363	0.972775	0.750506	1.26087	0.834797	0.968552
Multiparous	miR-6747-5p	363	0.898693	0.682323	1.18368	0.447216	0.94015
Multiparous	miR-6752-5p	363	0.868887	0.739444	1.02099	0.0877157	0.94015
Multiparous	miR-6754-5p	363	1.02111	0.719389	1.44936	0.906957	0.972029
Multiparous	miR-6756-5p	363	1.02539	0.805679	1.30503	0.838498	0.968552
Multiparous	miR-6757-5p	363	0.899996	0.698895	1.15896	0.414156	0.94015
Multiparous	miR-6760-5p	363	0.863534	0.658545	1.13233	0.288627	0.94015
Multiparous	miR-6765-5p	362	0.9728	0.738509	1.28142	0.84449	0.968552
Multiparous	miR-6768-5p	363	0.795717	0.586938	1.07876	0.141099	0.94015
Multiparous	miR-6769a-5p	363	0.877227	0.675064	1.13993	0.327056	0.94015
Multiparous	miR-6771-5p	363	0.937487	0.729414	1.20491	0.614159	0.94015
Multiparous	miR-6775-3p	363	0.883542	0.664693	1.17445	0.393857	0.94015
Multiparous	miR-6775-5p	363	0.929205	0.754607	1.1442	0.489284	0.94015
Multiparous	miR-6778-5p	363	0.882132	0.685279	1.13553	0.330342	0.94015
Multiparous	miR-6780b-5p	363	1.39299	1.08205	1.79328	0.0101168	0.856538
Multiparous	miR-6781-5p	363	1.10445	0.883124	1.38124	0.383934	0.94015
Multiparous	miR-6782-5p	363	1.5021	1.06488	2.11884	0.0204424	0.856538
Multiparous	miR-6784-5p	363	0.915149	0.717329	1.16752	0.475507	0.94015
Multiparous	miR-6787-5p	363	1.08295	0.856972	1.36852	0.50454	0.94015
Multiparous	miR-6789-5p	363	1.06663	0.846175	1.34452	0.585049	0.94015
Multiparous	miR-6791-5p	363	0.974021	0.7463	1.27123	0.846391	0.968552
Multiparous	miR-6794-5p	363	0.903949	0.718872	1.13667	0.387614	0.94015
Multiparous	miR-6796-3p	363	0.928897	0.665048	1.29743	0.665276	0.94015
Multiparous	miR-6797-5p	363	0.891634	0.710963	1.11822	0.320805	0.94015
Multiparous	miR-6798-5p	362	1.04291	0.834817	1.30288	0.711374	0.944175
Multiparous	miR-6799-5p	363	0.89494	0.735215	1.08937	0.268463	0.94015
Multiparous	miR-6800-5p	363	1.06572	0.838747	1.35412	0.60243	0.94015
Multiparous	miR-6803-5p	363	1.07501	0.821339	1.40702	0.598409	0.94015
Multiparous	miR-6804-3p	363	0.963779	0.738747	1.25736	0.785672	0.961985
Multiparous	miR-6808-5p	363	0.929221	0.740584	1.1659	0.526022	0.94015
Multiparous	miR-6809-5p	363	0.936104	0.724829	1.20896	0.612897	0.94015
Multiparous	miR-6810-3p	363	0.913866	0.73389	1.13798	0.42087	0.94015
Multiparous	miR-6812-5p	363	0.996198	0.796416	1.24609	0.973389	0.991818
Multiparous	miR-6819-3p	363	0.916124	0.707357	1.1865	0.50674	0.94015
Multiparous	miR-6819-5p	363	0.911674	0.723996	1.148	0.431682	0.94015
Multiparous	miR-6821-5p	363	1.08156	0.887811	1.31758	0.436304	0.94015
Multiparous	miR-6822-5p	363	0.967623	0.747752	1.25215	0.802395	0.966436
Multiparous	miR-6824-5p	363	0.787446	0.636495	0.974197	0.0277561	0.873763
Multiparous	miR-6825-5p	363	0.960444	0.750204	1.2296	0.748823	0.947439
Multiparous	miR-6829-5p	363	0.938929	0.727373	1.21202	0.628547	0.94015
Multiparous	miR-6830-5p	363	0.875487	0.676101	1.13367	0.313234	0.94015
Multiparous	miR-6836-5p	363	1.00103	0.75063	1.33496	0.994406	0.994406
Multiparous	miR-6837-5p	363	0.935508	0.699317	1.25147	0.653411	0.94015
Multiparous	miR-6845-5p	363	1.04431	0.83678	1.3033	0.701321	0.944175
Multiparous	miR-6848-5p	363	0.914635	0.699826	1.19538	0.513552	0.94015
Multiparous	miR-6851-5p	363	0.904846	0.71297	1.14836	0.410896	0.94015
Multiparous	miR-6859-5p	363	1.043	0.826122	1.31682	0.723342	0.944175
Multiparous	miR-6862-5p	363	0.76417	0.539992	1.08142	0.128973	0.94015
Multiparous	miR-6865-5p	363	0.885894	0.684198	1.14705	0.358008	0.94015
Multiparous	miR-6869-5p	363	1.08218	0.81001	1.44579	0.593116	0.94015
Multiparous	miR-6870-5p	363	0.749105	0.592696	0.946789	0.0156246	0.856538
Multiparous	miR-6873-5p	363	0.812531	0.616193	1.07143	0.141271	0.94015
Multiparous	miR-6875-5p	363	0.933451	0.759828	1.14675	0.511908	0.94015
Multiparous	miR-6877-3p	363	0.897426	0.700069	1.15042	0.393049	0.94015
Multiparous	miR-6877-5p	363	0.947042	0.76228	1.17659	0.623152	0.94015
Multiparous	miR-6880-5p	363	0.911376	0.710227	1.16949	0.465774	0.94015
Multiparous	miR-6881-5p	363	0.889219	0.698424	1.13214	0.34068	0.94015
Multiparous	miR-6884-5p	363	0.690376	0.494844	0.963168	0.029195	0.873763
Multiparous	miR-6887-5p	363	0.919047	0.719838	1.17339	0.498256	0.94015
Multiparous	miR-6892-3p	363	0.956476	0.720957	1.26893	0.757671	0.947439
Multiparous	miR-6893-5p	363	0.951003	0.764276	1.18335	0.652385	0.94015
Multiparous	miR-6894-5p	363	0.866185	0.669847	1.12007	0.273357	0.94015
Multiparous	miR-6895-5p	363	0.822534	0.623178	1.08567	0.167722	0.94015
Multiparous	miR-7107-5p	363	0.94109	0.784685	1.12867	0.512636	0.94015
Multiparous	miR-7108-5p	363	1.12608	0.857018	1.47963	0.393999	0.94015
Multiparous	miR-7109-5p	363	0.94863	0.746006	1.20629	0.667079	0.94015
Multiparous	miR-711	363	0.925501	0.709582	1.20712	0.567872	0.94015
Multiparous	miR-7111-5p	363	0.800066	0.666942	0.959762	0.0162935	0.856538
Multiparous	miR-7114-3p	363	1.02023	0.80943	1.28593	0.865326	0.970769
Multiparous	miR-7150	363	0.868863	0.683209	1.10497	0.25174	0.94015
Multiparous	miR-7515	363	0.814127	0.638972	1.03729	0.0961669	0.94015
Multiparous	miR-760	363	0.977627	0.772454	1.23729	0.850661	0.968552
Multiparous	miR-765	363	0.921885	0.71432	1.18976	0.532019	0.94015
Multiparous	miR-766-3p	363	0.861967	0.648414	1.14585	0.306482	0.94015
Multiparous	miR-7845-5p	363	0.954353	0.710927	1.28113	0.755815	0.947439
Multiparous	miR-7846-3p	363	0.915483	0.72743	1.15215	0.451628	0.94015
Multiparous	miR-7851-3p	363	0.826046	0.626437	1.08926	0.17569	0.94015
Multiparous	miR-8052	363	0.957678	0.733053	1.25113	0.751174	0.947439
Multiparous	miR-8069	363	1.11106	0.904243	1.36519	0.316268	0.94015
Multiparous	miR-8071	363	0.791124	0.620411	1.00881	0.0588618	0.94015
Multiparous	miR-8078	363	1.07035	0.830523	1.37944	0.599396	0.94015
Multiparous	miR-8085	363	0.920847	0.745814	1.13696	0.443296	0.94015
Multiparous	miR-8089	363	0.929026	0.726306	1.18833	0.557778	0.94015
Multiparous	miR-874-3p	363	0.984958	0.770382	1.2593	0.903771	0.972029
Multiparous	miR-877-5p	363	0.9062	0.708436	1.15917	0.432976	0.94015
Multiparous	miR-885-3p	363	1.08982	0.857051	1.3858	0.482911	0.94015
Multiparous	miR-885-5p	363	1.07331	0.791807	1.4549	0.648489	0.94015
Multiparous	miR-920	363	0.900674	0.724928	1.11903	0.344884	0.94015
Multiparous	miR-92a-3p	363	1.06325	0.802336	1.40901	0.669441	0.94015
Multiparous	miR-92b-3p	363	1.01846	0.76962	1.34776	0.898171	0.97194
Multiparous	miR-92b-5p	363	0.969007	0.688841	1.36312	0.856509	0.970769
Multiparous	miR-93-5p	363	0.883762	0.656705	1.18932	0.41474	0.94015
Multiparous	miR-937-5p	363	0.8986	0.715963	1.12783	0.356373	0.94015
Multiparous	miR-939-5p	363	1.00633	0.755018	1.3413	0.965653	0.991818
Multiparous	miR-99a-5p	363	0.865875	0.64807	1.15688	0.329965	0.94015
Multiparous	miR-99b-5p	363	0.97819	0.737766	1.29696	0.878225	0.970769
Smoker	let-7a-5p	363	0.970152	0.741512	1.26929	0.825104	0.952293
Smoker	let-7b-5p	363	0.922206	0.707423	1.2022	0.549394	0.831033
Smoker	let-7c-5p	363	0.930677	0.713155	1.21455	0.59685	0.853516
Smoker	let-7d-3p	363	0.957176	0.746674	1.22702	0.72979	0.910065
Smoker	let-7d-5p	363	1.03042	0.790085	1.34387	0.824961	0.952293
Smoker	let-7e-5p	363	0.960999	0.734672	1.25705	0.771557	0.934342
Smoker	let-7f-5p	363	1.01917	0.774594	1.34098	0.89209	0.952293
Smoker	let-7g-5p	363	1.00039	0.753836	1.32757	0.997872	0.997872
Smoker	let-7i-5p	363	1.02373	0.780345	1.34303	0.865537	0.952293
Smoker	miR-100-5p	363	1.10319	0.860025	1.41511	0.439509	0.78812
Smoker	miR-101-3p	363	1.13555	0.875338	1.47311	0.338431	0.770067
Smoker	miR-103a-3p	363	1.04017	0.801478	1.34995	0.767142	0.931688
Smoker	miR-106a-5p	363	0.981842	0.759141	1.26987	0.88896	0.952293
Smoker	miR-106b-5p	363	1.01787	0.781128	1.32637	0.895664	0.952293
Smoker	miR-107	363	1.02486	0.793939	1.32294	0.850473	0.952293
Smoker	miR-1202	363	0.876351	0.696244	1.10305	0.260829	0.770067
Smoker	miR-1207-5p	363	1.07341	0.873203	1.31952	0.501194	0.803931
Smoker	miR-1224-5p	363	0.851487	0.700609	1.03486	0.106172	0.770067
Smoker	miR-1225-3p	363	0.835516	0.679912	1.02673	0.0874377	0.770067
Smoker	miR-1225-5p	363	0.883316	0.703513	1.10907	0.285311	0.770067
Smoker	miR-1229-5p	363	0.925715	0.76722	1.11695	0.420466	0.784105
Smoker	miR-1234-3p	363	0.84773	0.654794	1.09751	0.209929	0.770067
Smoker	miR-1236-5p	363	0.928308	0.772508	1.11553	0.42742	0.787691
Smoker	miR-1237-5p	363	0.879252	0.734561	1.05244	0.160687	0.770067
Smoker	miR-1254	363	0.663685	0.505162	0.871953	0.00324065	0.169729
Smoker	miR-125a-5p	363	1.01576	0.775139	1.33108	0.909738	0.960152
Smoker	miR-125b-5p	363	1.09556	0.839741	1.42932	0.501162	0.803931
Smoker	miR-1273c	363	0.894846	0.7157	1.11884	0.329668	0.770067
Smoker	miR-1273d	363	0.827971	0.654108	1.04805	0.116475	0.770067
Smoker	miR-1273e	363	0.804501	0.654208	0.989321	0.039234	0.746558
Smoker	miR-1273g-5p	363	0.811015	0.623906	1.05424	0.117517	0.770067
Smoker	miR-1273h-5p	363	0.83984	0.677865	1.04052	0.110346	0.770067
Smoker	miR-1275	363	0.800805	0.651756	0.98394	0.0345115	0.705355
Smoker	miR-128-3p	363	1.00319	0.765987	1.31385	0.981536	0.992063
Smoker	miR-1285-5p	363	0.768045	0.605629	0.974017	0.0294697	0.685988
Smoker	miR-1287-5p	363	1.01771	0.778621	1.33022	0.897746	0.952293
Smoker	miR-1290	362	0.721024	0.554966	0.93677	0.0143243	0.431154
Smoker	miR-1291	362	0.873716	0.679373	1.12365	0.292932	0.770067
Smoker	miR-1304-3p	363	0.800887	0.646588	0.992008	0.0420074	0.746558
Smoker	miR-1306-5p	363	0.916429	0.706556	1.18864	0.510749	0.803931
Smoker	miR-1307-3p	363	0.989282	0.767714	1.2748	0.933618	0.973099
Smoker	miR-1307-5p	363	0.839231	0.648789	1.08557	0.181978	0.770067
Smoker	miR-130a-3p	363	0.957391	0.768755	1.19232	0.697341	0.908627
Smoker	miR-130b-3p	363	0.862429	0.684614	1.08643	0.209001	0.770067
Smoker	miR-130b-5p	363	0.895519	0.67835	1.18221	0.436136	0.78812
Smoker	miR-1321	363	0.884653	0.682339	1.14695	0.354927	0.770067
Smoker	miR-1343-5p	363	0.960801	0.800752	1.15284	0.667108	0.889717
Smoker	miR-141-3p	363	1.03077	0.783221	1.35655	0.828788	0.952293
Smoker	miR-145-5p	363	0.866184	0.632025	1.1871	0.371656	0.770067
Smoker	miR-146a-5p	363	1.01187	0.793877	1.28972	0.924074	0.970393
Smoker	miR-146b-5p	363	0.981149	0.745305	1.29162	0.892082	0.952293
Smoker	miR-148a-3p	363	1.02639	0.790654	1.33242	0.84487	0.952293
Smoker	miR-148b-3p	363	1.02037	0.789049	1.31951	0.877807	0.952293
Smoker	miR-149-3p	363	0.891636	0.761068	1.0446	0.155667	0.770067
Smoker	miR-150-3p	363	0.87871	0.711111	1.08581	0.231111	0.770067
Smoker	miR-151a-3p	363	0.931016	0.722812	1.19919	0.579945	0.846679
Smoker	miR-152-3p	363	0.87546	0.664403	1.15356	0.344664	0.770067
Smoker	miR-1587	363	0.817177	0.653405	1.022	0.0768455	0.770067
Smoker	miR-15a-5p	363	1.00811	0.783302	1.29745	0.949952	0.978106
Smoker	miR-15b-5p	363	0.922289	0.711028	1.19632	0.542209	0.831033
Smoker	miR-16-5p	363	0.964632	0.73936	1.25854	0.790734	0.951222
Smoker	miR-17-5p	363	0.98198	0.756364	1.2749	0.891406	0.952293
Smoker	miR-181a-5p	363	1.01804	0.790642	1.31085	0.889733	0.952293
Smoker	miR-181b-5p	363	0.971025	0.749337	1.2583	0.824033	0.952293
Smoker	miR-181c-5p	363	1.03036	0.820541	1.29383	0.796847	0.951222
Smoker	miR-181d-5p	363	1.0018	0.773288	1.29783	0.989154	0.993898
Smoker	miR-182-5p	363	0.96412	0.73435	1.26578	0.792492	0.951222
Smoker	miR-186-5p	363	0.97235	0.754482	1.25313	0.828493	0.952293
Smoker	miR-187-3p	363	0.913269	0.726146	1.14861	0.438013	0.78812
Smoker	miR-187-5p	363	0.879168	0.701714	1.1015	0.262904	0.770067
Smoker	miR-1908-5p	363	0.848393	0.673746	1.06831	0.162095	0.770067
Smoker	miR-1909-3p	363	0.919913	0.735892	1.14995	0.463537	0.797871
Smoker	miR-1910-3p	363	0.863798	0.693862	1.07535	0.190204	0.770067
Smoker	miR-1913	363	0.761001	0.565831	1.02349	0.0708563	0.770067
Smoker	miR-1914-3p	363	0.878352	0.720892	1.0702	0.198155	0.770067
Smoker	miR-1914-5p	363	0.786905	0.635826	0.973883	0.0275755	0.685988
Smoker	miR-1915-3p	363	0.982147	0.844005	1.1429	0.815816	0.952293
Smoker	miR-191-5p	363	1.00821	0.780488	1.30237	0.950093	0.978106
Smoker	miR-193a-3p	363	0.936068	0.726787	1.20561	0.608861	0.864602
Smoker	miR-193a-5p	363	0.927718	0.719583	1.19605	0.562715	0.839066
Smoker	miR-193b-3p	363	0.903526	0.705473	1.15718	0.421628	0.784105
Smoker	miR-193b-5p	363	0.877615	0.69891	1.10201	0.261107	0.770067
Smoker	miR-195-5p	363	1.11207	0.849819	1.45526	0.438876	0.78812
Smoker	miR-197-3p	363	0.881822	0.682963	1.13858	0.334759	0.770067
Smoker	miR-197-5p	363	0.963615	0.830046	1.11868	0.626362	0.871913
Smoker	miR-198	363	0.929991	0.770025	1.12319	0.451053	0.78812
Smoker	miR-19a-3p	363	0.972414	0.748206	1.26381	0.834306	0.952293
Smoker	miR-19b-3p	363	0.981613	0.756599	1.27355	0.888897	0.952293
Smoker	miR-200a-3p	363	1.0628	0.808903	1.39638	0.661901	0.889717
Smoker	miR-200b-3p	363	0.998473	0.749667	1.32986	0.991663	0.994036
Smoker	miR-200b-5p	363	1.01132	0.777304	1.31578	0.93322	0.973099
Smoker	miR-200c-3p	363	0.944618	0.716712	1.245	0.68589	0.903151
Smoker	miR-204-3p	363	0.899373	0.722463	1.1196	0.342605	0.770067
Smoker	miR-205-5p	363	0.965359	0.770418	1.20963	0.759351	0.926695
Smoker	miR-20a-5p	363	0.978632	0.751825	1.27386	0.872431	0.952293
Smoker	miR-20b-5p	363	1.03068	0.795329	1.33568	0.819267	0.952293
Smoker	miR-210-3p	363	0.957604	0.763381	1.20124	0.707981	0.909453
Smoker	miR-210-5p	363	0.582938	0.408245	0.832385	0.00298385	0.169729
Smoker	miR-211-3p	363	1.08116	0.911413	1.28253	0.370511	0.770067
Smoker	miR-212-3p	363	0.961019	0.763155	1.21018	0.735329	0.914252
Smoker	miR-21-5p	363	0.958197	0.740778	1.23943	0.74502	0.920836
Smoker	miR-221-3p	363	0.871479	0.687054	1.10541	0.256836	0.770067
Smoker	miR-222-3p	363	0.902142	0.70339	1.15705	0.417325	0.784105
Smoker	miR-22-3p	363	0.948229	0.743817	1.20882	0.667835	0.889717
Smoker	miR-224-5p	363	0.977783	0.761407	1.25565	0.860248	0.952293
Smoker	miR-22-5p	363	0.912667	0.708271	1.17605	0.479924	0.802308
Smoker	miR-2392	363	0.922503	0.75733	1.1237	0.42293	0.784105
Smoker	miR-23a-3p	363	0.945919	0.74715	1.19757	0.644118	0.881978
Smoker	miR-23a-5p	363	0.814768	0.634706	1.04591	0.107906	0.770067
Smoker	miR-23b-3p	363	0.992474	0.787039	1.25153	0.949098	0.978106
Smoker	miR-24-3p	363	1.02393	0.807744	1.29799	0.845023	0.952293
Smoker	miR-2467-3p	363	0.897722	0.718771	1.12123	0.3415	0.770067
Smoker	miR-25-3p	363	0.942152	0.737515	1.20357	0.63341	0.877116
Smoker	miR-26a-5p	363	1.01996	0.786446	1.32281	0.881559	0.952293
Smoker	miR-26b-5p	363	1.01412	0.767631	1.33977	0.921362	0.969977
Smoker	miR-27a-3p	362	0.920314	0.718346	1.17907	0.511247	0.803931
Smoker	miR-27a-5p	363	0.684078	0.512649	0.912833	0.00989158	0.409263
Smoker	miR-27b-3p	363	1.07009	0.839335	1.36428	0.584634	0.848732
Smoker	miR-28-5p	363	0.992322	0.757151	1.30054	0.95546	0.978821
Smoker	miR-2861	363	1.0158	0.851113	1.21236	0.862089	0.952293
Smoker	miR-296-3p	363	0.907265	0.731723	1.12492	0.375049	0.770067
Smoker	miR-29a-3p	363	0.902937	0.708081	1.15142	0.41039	0.784105
Smoker	miR-29b-2-5p	363	0.847835	0.626402	1.14755	0.285145	0.770067
Smoker	miR-29b-3p	363	0.949544	0.72737	1.23958	0.703428	0.909453
Smoker	miR-29c-3p	363	0.91499	0.705305	1.18701	0.5035	0.803931
Smoker	miR-29c-5p	363	0.928657	0.706216	1.22116	0.596251	0.853516
Smoker	miR-30a-3p	363	1.01483	0.787884	1.30715	0.90924	0.960152
Smoker	miR-30a-5p	363	0.979565	0.756418	1.26854	0.875614	0.952293
Smoker	miR-30b-5p	363	1.01888	0.772106	1.34453	0.894831	0.952293
Smoker	miR-30c-5p	363	1.04546	0.804522	1.35857	0.7394	0.916594
Smoker	miR-30d-5p	363	0.940867	0.719285	1.23071	0.656417	0.887222
Smoker	miR-30e-3p	363	0.98128	0.775177	1.24218	0.875168	0.952293
Smoker	miR-30e-5p	363	0.978956	0.760719	1.2598	0.868729	0.952293
Smoker	miR-3126-5p	363	0.87356	0.720649	1.05892	0.168552	0.770067
Smoker	miR-3131	363	0.927693	0.726019	1.18539	0.54843	0.831033
Smoker	miR-3135a	363	0.85105	0.688075	1.05263	0.136998	0.770067
Smoker	miR-3138	363	0.787547	0.640485	0.968377	0.0235332	0.657361
Smoker	miR-3141	363	0.953917	0.814034	1.11784	0.55981	0.837716
Smoker	miR-3147	363	0.860063	0.697081	1.06115	0.159639	0.770067
Smoker	miR-3154	363	0.904219	0.753088	1.08568	0.280589	0.770067
Smoker	miR-3155a	363	0.830389	0.661806	1.04191	0.108422	0.770067
Smoker	miR-3155b	363	0.850167	0.676758	1.06801	0.163123	0.770067
Smoker	miR-3158-5p	363	0.842256	0.65775	1.07852	0.173577	0.770067
Smoker	miR-3162-5p	363	0.847822	0.645592	1.1134	0.235084	0.770067
Smoker	miR-3175	363	0.89769	0.735798	1.0952	0.287457	0.770067
Smoker	miR-3180	363	0.948401	0.784018	1.14725	0.585402	0.848732
Smoker	miR-3180-3p	363	0.944695	0.797918	1.11847	0.509012	0.803931
Smoker	miR-3182	363	1.14741	0.881325	1.49384	0.307013	0.770067
Smoker	miR-3185	363	0.953408	0.790568	1.14979	0.61757	0.868328
Smoker	miR-3197	363	0.87997	0.746227	1.03768	0.128465	0.770067
Smoker	miR-320a	363	0.894464	0.706767	1.13201	0.353343	0.770067
Smoker	miR-320b	363	0.904807	0.715513	1.14418	0.403549	0.784105
Smoker	miR-320c	363	0.895068	0.70888	1.13016	0.351522	0.770067
Smoker	miR-320d	363	0.890344	0.705873	1.12302	0.326841	0.770067
Smoker	miR-320e	363	0.905862	0.72669	1.12921	0.37926	0.770067
Smoker	miR-324-3p	363	0.920264	0.722285	1.17251	0.501384	0.803931
Smoker	miR-324-5p	363	0.993796	0.766857	1.2879	0.962474	0.981442
Smoker	miR-326	363	0.873894	0.6796	1.12373	0.293409	0.770067
Smoker	miR-328-3p	363	0.887569	0.694459	1.13438	0.340709	0.770067
Smoker	miR-331-3p	363	0.996845	0.750517	1.32402	0.982592	0.992063
Smoker	miR-335-5p	363	0.975566	0.75615	1.25865	0.849073	0.952293
Smoker	miR-339-5p	363	0.925658	0.719531	1.19083	0.547803	0.831033
Smoker	miR-33b-5p	363	0.930797	0.728003	1.19008	0.567334	0.842954
Smoker	miR-342-3p	363	0.957173	0.756096	1.21173	0.716008	0.909453
Smoker	miR-345-5p	363	0.915329	0.725397	1.15499	0.455903	0.792629
Smoker	miR-34a-5p	363	0.866485	0.674525	1.11307	0.262043	0.770067
Smoker	miR-34b-3p	363	0.955501	0.748003	1.22056	0.715553	0.909453
Smoker	miR-361-3p	363	0.915059	0.707261	1.18391	0.499411	0.803931
Smoker	miR-361-5p	363	0.90585	0.71796	1.14291	0.404442	0.784105
Smoker	miR-3619-5p	363	0.889412	0.657257	1.20357	0.447635	0.78812
Smoker	miR-3648	363	0.986854	0.833468	1.16847	0.87797	0.952293
Smoker	miR-3652	363	1.07998	0.907416	1.28536	0.386371	0.771249
Smoker	miR-3654	363	0.881723	0.652098	1.19221	0.413475	0.784105
Smoker	miR-365a-3p	363	1.03145	0.794919	1.33836	0.815761	0.952293
Smoker	miR-365b-5p	363	0.87128	0.65089	1.16629	0.354402	0.770067
Smoker	miR-3663-5p	363	0.833479	0.659746	1.05296	0.126695	0.770067
Smoker	miR-3679-5p	363	0.873564	0.704301	1.08351	0.218658	0.770067
Smoker	miR-3687	363	0.746495	0.575122	0.968934	0.0280115	0.685988
Smoker	miR-374b-5p	363	1.03982	0.787812	1.37244	0.782736	0.945148
Smoker	miR-375	363	0.949619	0.725537	1.24291	0.706584	0.909453
Smoker	miR-378a-3p	363	0.977181	0.774637	1.23268	0.845567	0.952293
Smoker	miR-378e	363	0.934645	0.738676	1.1826	0.573451	0.843073
Smoker	miR-378f	363	0.940598	0.745211	1.18721	0.606223	0.863971
Smoker	miR-378g	363	0.945421	0.755707	1.18276	0.623334	0.871913
Smoker	miR-378i	363	0.892204	0.708899	1.12291	0.331022	0.770067
Smoker	miR-3907	363	0.945622	0.714679	1.25119	0.695529	0.908627
Smoker	miR-3937	363	1.12982	0.889187	1.43557	0.317872	0.770067
Smoker	miR-3940-5p	363	0.946035	0.774165	1.15606	0.587605	0.848989
Smoker	miR-3978	363	0.85019	0.638753	1.13162	0.265948	0.770067
Smoker	miR-4253	363	0.888378	0.706971	1.11633	0.309807	0.770067
Smoker	miR-425-5p	363	0.927912	0.735274	1.17102	0.528569	0.821744
Smoker	miR-4257	363	0.861479	0.649775	1.14216	0.3001	0.770067
Smoker	miR-4270	363	0.893538	0.743242	1.07423	0.230931	0.770067
Smoker	miR-4271	363	1.19873	0.983437	1.46115	0.0727169	0.770067
Smoker	miR-429	363	1.0022	0.764647	1.31356	0.987273	0.993898
Smoker	miR-4292	363	0.820206	0.642385	1.04725	0.111909	0.770067
Smoker	miR-4294	363	0.844163	0.675066	1.05562	0.137438	0.770067
Smoker	miR-4322	363	0.816838	0.622082	1.07257	0.145435	0.770067
Smoker	miR-4327	363	0.888297	0.71486	1.10381	0.285176	0.770067
Smoker	miR-4417	363	0.835624	0.670081	1.04206	0.110896	0.770067
Smoker	miR-4419a	363	0.866149	0.694933	1.07955	0.200972	0.770067
Smoker	miR-4419b	363	0.854457	0.689947	1.05819	0.149422	0.770067
Smoker	miR-4428	363	0.943785	0.755279	1.17934	0.610792	0.864602
Smoker	miR-4429	363	0.89278	0.712244	1.11908	0.325146	0.770067
Smoker	miR-4430	363	0.826074	0.661351	1.03182	0.0922056	0.770067
Smoker	miR-4433b-5p	363	0.849634	0.667203	1.08194	0.186395	0.770067
Smoker	miR-4436a	363	0.927807	0.733353	1.17382	0.532344	0.823071
Smoker	miR-4436b-3p	363	0.885234	0.707355	1.10784	0.286824	0.770067
Smoker	miR-4442	363	0.918154	0.735603	1.14601	0.450252	0.78812
Smoker	miR-4444	363	0.823989	0.62064	1.09396	0.180612	0.770067
Smoker	miR-4446-3p	363	0.93446	0.738609	1.18224	0.572162	0.843073
Smoker	miR-4449	363	0.902436	0.760449	1.07094	0.239862	0.770067
Smoker	miR-4459	363	0.910757	0.736547	1.12617	0.388143	0.771249
Smoker	miR-4461	363	0.7204	0.586576	0.884755	0.00176148	0.140216
Smoker	miR-4463	363	0.897513	0.737712	1.09193	0.279763	0.770067
Smoker	miR-4468	363	0.877083	0.680795	1.12996	0.310263	0.770067
Smoker	miR-4478	363	0.874489	0.686353	1.1142	0.277882	0.770067
Smoker	miR-4481	363	0.934294	0.766776	1.13841	0.500227	0.803931
Smoker	miR-4484	363	0.83528	0.679983	1.02604	0.0863475	0.770067
Smoker	miR-4486	363	0.913845	0.747186	1.11768	0.380489	0.770067
Smoker	miR-4487	363	0.852815	0.675269	1.07704	0.181287	0.770067
Smoker	miR-4496	363	0.878618	0.659262	1.17096	0.377225	0.770067
Smoker	miR-4498	363	0.933459	0.763292	1.14156	0.502488	0.803931
Smoker	miR-4499	363	0.952436	0.763834	1.18761	0.665139	0.889717
Smoker	miR-4502	363	0.721661	0.558055	0.933231	0.0128913	0.431154
Smoker	miR-4505	363	0.931638	0.766906	1.13175	0.475683	0.800446
Smoker	miR-4507	363	0.878379	0.726456	1.06207	0.180763	0.770067
Smoker	miR-4513	363	0.880633	0.674788	1.14927	0.349398	0.770067
Smoker	miR-4515	363	0.810321	0.621648	1.05626	0.119888	0.770067
Smoker	miR-4525	363	0.791435	0.611251	1.02473	0.0759636	0.770067
Smoker	miR-452-5p	363	1.01901	0.791911	1.31122	0.88364	0.952293
Smoker	miR-4530	363	0.910297	0.756316	1.09563	0.320204	0.770067
Smoker	miR-4533	361	0.874124	0.69356	1.1017	0.254465	0.770067
Smoker	miR-4534	363	0.800869	0.646052	0.992786	0.0427623	0.746558
Smoker	miR-4535	363	0.846326	0.661925	1.0821	0.183292	0.770067
Smoker	miR-4538	363	0.844504	0.658787	1.08258	0.182274	0.770067
Smoker	miR-4539	363	0.700671	0.559108	0.878078	0.00200787	0.140216
Smoker	miR-4632-5p	363	0.987204	0.831188	1.1725	0.883341	0.952293
Smoker	miR-4644	363	0.943734	0.787857	1.13045	0.529525	0.821744
Smoker	miR-4646-5p	362	0.90645	0.735089	1.11776	0.358255	0.770067
Smoker	miR-4655-3p	363	0.863414	0.68399	1.08991	0.216597	0.770067
Smoker	miR-4655-5p	363	0.917622	0.744087	1.13163	0.421518	0.784105
Smoker	miR-4656	363	0.833307	0.663883	1.04597	0.115853	0.770067
Smoker	miR-4665-5p	363	0.864414	0.740138	1.00956	0.0657883	0.770067
Smoker	miR-4667-5p	363	0.887095	0.715497	1.09985	0.274716	0.770067
Smoker	miR-4687-3p	363	0.88746	0.691031	1.13972	0.349609	0.770067
Smoker	miR-4688	363	0.84388	0.669633	1.06347	0.150293	0.770067
Smoker	miR-4689	363	0.813816	0.640281	1.03438	0.0922429	0.770067
Smoker	miR-4690-5p	363	1.00401	0.839589	1.20062	0.965046	0.981442
Smoker	miR-4695-5p	362	0.879074	0.703362	1.09868	0.257295	0.770067
Smoker	miR-4706	363	0.913559	0.724976	1.1512	0.443449	0.78812
Smoker	miR-4707-3p	363	0.816161	0.62607	1.06397	0.133196	0.770067
Smoker	miR-4722-5p	363	0.873911	0.703023	1.08634	0.224744	0.770067
Smoker	miR-4725-3p	363	0.92516	0.750708	1.14015	0.465596	0.797871
Smoker	miR-4726-5p	363	0.906483	0.730212	1.12531	0.373508	0.770067
Smoker	miR-4728-3p	363	0.865779	0.700059	1.07073	0.183672	0.770067
Smoker	miR-4728-5p	363	0.861812	0.707236	1.05017	0.140329	0.770067
Smoker	miR-4734	363	1.10394	0.89346	1.36401	0.35956	0.770067
Smoker	miR-4743-5p	363	0.910729	0.726207	1.14214	0.418232	0.784105
Smoker	miR-4745-3p	363	0.887547	0.695137	1.13321	0.338638	0.770067
Smoker	miR-4753-5p	363	0.963532	0.761077	1.21984	0.757555	0.926695
Smoker	miR-4758-5p	363	0.867834	0.740805	1.01664	0.0791695	0.770067
Smoker	miR-4763-3p	363	1.03463	0.858535	1.24684	0.720617	0.909453
Smoker	miR-4769-5p	363	0.865607	0.672059	1.11489	0.263699	0.770067
Smoker	miR-4783-3p	363	1.10624	0.903014	1.3552	0.329604	0.770067
Smoker	miR-4784	363	0.858058	0.675465	1.09001	0.209849	0.770067
Smoker	miR-4800-3p	363	0.797921	0.598006	1.06467	0.125	0.770067
Smoker	miR-4800-5p	363	0.88525	0.714022	1.09754	0.266419	0.770067
Smoker	miR-484	363	0.948245	0.733793	1.22537	0.684555	0.903151
Smoker	miR-492	363	0.834276	0.595628	1.16854	0.291905	0.770067
Smoker	miR-5001-5p	363	0.965845	0.799455	1.16686	0.718662	0.909453
Smoker	miR-5006-5p	363	0.842334	0.665127	1.06675	0.154517	0.770067
Smoker	miR-5010-5p	363	0.784472	0.625761	0.983438	0.0353108	0.705355
Smoker	miR-504-3p	363	0.932234	0.786664	1.10474	0.417913	0.784105
Smoker	miR-5088-5p	363	0.925923	0.73671	1.16373	0.509327	0.803931
Smoker	miR-5093	363	0.866977	0.686602	1.09474	0.230372	0.770067
Smoker	miR-511-3p	363	0.964465	0.71704	1.29727	0.810936	0.952293
Smoker	miR-511-5p	363	0.853052	0.660037	1.10251	0.224621	0.770067
Smoker	miR-5189-5p	363	0.88225	0.696128	1.11814	0.300063	0.770067
Smoker	miR-5196-5p	363	0.923797	0.787877	1.08317	0.329001	0.770067
Smoker	miR-5585-3p	363	0.759434	0.617728	0.933647	0.00901371	0.409263
Smoker	miR-561-3p	363	1.04873	0.80898	1.35953	0.719393	0.909453
Smoker	miR-564	363	0.922436	0.805264	1.05666	0.244076	0.770067
Smoker	miR-566	363	0.758435	0.613274	0.937955	0.0107444	0.409263
Smoker	miR-5703	363	0.891189	0.690024	1.151	0.377473	0.770067
Smoker	miR-5739	363	1.01357	0.843156	1.21842	0.885914	0.952293
Smoker	miR-574-3p	363	0.87544	0.666804	1.14936	0.338182	0.770067
Smoker	miR-574-5p	363	0.82009	0.65158	1.03218	0.0910113	0.770067
Smoker	miR-575	363	0.87266	0.697863	1.09124	0.232341	0.770067
Smoker	miR-6069	363	0.799117	0.577886	1.10504	0.175104	0.770067
Smoker	miR-6076	363	0.928761	0.738967	1.1673	0.526312	0.821744
Smoker	miR-6081	363	0.909083	0.712478	1.15994	0.44329	0.78812
Smoker	miR-6085	363	1.02721	0.86415	1.22104	0.760819	0.926695
Smoker	miR-6086	363	0.870086	0.709715	1.0667	0.180632	0.770067
Smoker	miR-6088	362	0.888828	0.710241	1.11232	0.303101	0.770067
Smoker	miR-612	363	0.552552	0.393912	0.775081	0.000591305	0.0783602
Smoker	miR-6124	363	0.882934	0.742311	1.0502	0.15954	0.770067
Smoker	miR-6126	363	0.705431	0.577732	0.861357	0.000615367	0.0783602
Smoker	miR-6127	363	0.909327	0.758614	1.08998	0.303921	0.770067
Smoker	miR-6131	363	0.912826	0.736652	1.13113	0.404451	0.784105
Smoker	miR-6132	363	0.870036	0.688557	1.09935	0.243449	0.770067
Smoker	miR-6165	362	0.900183	0.757239	1.07011	0.233297	0.770067
Smoker	miR-622	363	1.09488	0.809545	1.48078	0.55626	0.835387
Smoker	miR-640	363	0.936151	0.741352	1.18214	0.579387	0.846679
Smoker	miR-650	363	0.837654	0.679143	1.03316	0.0978943	0.770067
Smoker	miR-6501-3p	363	0.815959	0.594258	1.12037	0.208633	0.770067
Smoker	miR-6511a-5p	363	0.940519	0.717902	1.23217	0.656326	0.887222
Smoker	miR-6516-5p	363	0.842995	0.661532	1.07424	0.16729	0.770067
Smoker	miR-652-3p	363	0.911269	0.709617	1.17022	0.466536	0.797871
Smoker	miR-654-5p	362	0.76366	0.652863	0.893259	0.000748069	0.0783602
Smoker	miR-658	363	1.06997	0.855986	1.33746	0.552454	0.832656
Smoker	miR-663b	362	0.815725	0.647886	1.02704	0.0831093	0.770067
Smoker	miR-664a-3p	363	0.98862	0.737833	1.32465	0.938886	0.976162
Smoker	miR-671-3p	363	0.763192	0.561277	1.03774	0.084769	0.770067
Smoker	miR-671-5p	363	0.874872	0.700817	1.09215	0.237562	0.770067
Smoker	miR-6716-5p	363	0.841858	0.688073	1.03001	0.0944013	0.770067
Smoker	miR-6722-3p	363	0.980071	0.799568	1.20132	0.846311	0.952293
Smoker	miR-6726-5p	363	0.939934	0.749221	1.17919	0.592385	0.852952
Smoker	miR-6727-5p	363	0.932607	0.800062	1.08711	0.372356	0.770067
Smoker	miR-6729-3p	363	0.847747	0.662639	1.08456	0.188809	0.770067
Smoker	miR-6738-5p	363	1.16176	0.982809	1.37329	0.0789539	0.770067
Smoker	miR-6741-5p	363	0.935854	0.777134	1.12699	0.484449	0.802308
Smoker	miR-6742-5p	363	0.943105	0.739763	1.20234	0.63638	0.877116
Smoker	miR-6746-5p	363	0.881962	0.706696	1.10069	0.266479	0.770067
Smoker	miR-6747-5p	363	0.853967	0.674909	1.08053	0.18856	0.770067
Smoker	miR-6752-5p	363	0.975165	0.849661	1.11921	0.72051	0.909453
Smoker	miR-6754-5p	363	0.88621	0.6571	1.1952	0.428624	0.787691
Smoker	miR-6756-5p	363	1.02664	0.835557	1.26142	0.802429	0.952293
Smoker	miR-6757-5p	363	0.869131	0.700237	1.07876	0.203279	0.770067
Smoker	miR-6760-5p	363	0.918605	0.728784	1.15787	0.472232	0.800446
Smoker	miR-6765-5p	362	0.8801	0.694942	1.11459	0.289246	0.770067
Smoker	miR-6768-5p	363	0.966325	0.745118	1.2532	0.796199	0.951222
Smoker	miR-6769a-5p	363	0.877432	0.701517	1.09746	0.252066	0.770067
Smoker	miR-6771-5p	363	0.908832	0.7335	1.12607	0.382023	0.770067
Smoker	miR-6775-3p	363	0.828365	0.649567	1.05638	0.12905	0.770067
Smoker	miR-6775-5p	363	0.889406	0.74456	1.06243	0.196274	0.770067
Smoker	miR-6778-5p	363	0.900305	0.72565	1.117	0.339861	0.770067
Smoker	miR-6780b-5p	363	0.622897	0.502027	0.772868	1.7019e-05	0.00713096
Smoker	miR-6781-5p	363	0.966721	0.798648	1.17016	0.728346	0.910065
Smoker	miR-6782-5p	363	0.692954	0.51655	0.9296	0.0144061	0.431154
Smoker	miR-6784-5p	363	0.926112	0.752178	1.14027	0.469539	0.799743
Smoker	miR-6787-5p	363	0.957324	0.783893	1.16912	0.668881	0.889717
Smoker	miR-6789-5p	363	0.906535	0.7439	1.10473	0.330708	0.770067
Smoker	miR-6791-5p	363	0.864669	0.688767	1.08549	0.210192	0.770067
Smoker	miR-6794-5p	363	0.99438	0.817677	1.20927	0.954975	0.978821
Smoker	miR-6796-3p	363	0.806778	0.606464	1.07326	0.140358	0.770067
Smoker	miR-6797-5p	363	0.911901	0.751549	1.10647	0.34997	0.770067
Smoker	miR-6798-5p	362	0.855919	0.707772	1.03507	0.108615	0.770067
Smoker	miR-6799-5p	363	0.889798	0.752268	1.05247	0.172884	0.770067
Smoker	miR-6800-5p	363	0.88116	0.718166	1.08115	0.225386	0.770067
Smoker	miR-6803-5p	363	1.06054	0.842754	1.33461	0.616229	0.868328
Smoker	miR-6804-3p	363	1.03694	0.826313	1.30126	0.754186	0.926695
Smoker	miR-6808-5p	363	0.893698	0.736252	1.08481	0.255686	0.770067
Smoker	miR-6809-5p	363	0.962209	0.773385	1.19714	0.729624	0.910065
Smoker	miR-6810-3p	363	0.90979	0.754331	1.09729	0.322725	0.770067
Smoker	miR-6812-5p	363	0.966134	0.798037	1.16964	0.723886	0.910065
Smoker	miR-6819-3p	363	0.920408	0.73798	1.14793	0.461809	0.797871
Smoker	miR-6819-5p	363	0.930686	0.764343	1.13323	0.474602	0.800446
Smoker	miR-6821-5p	363	0.952638	0.804846	1.12757	0.572688	0.843073
Smoker	miR-6822-5p	363	0.950423	0.76262	1.18447	0.650766	0.885295
Smoker	miR-6824-5p	363	1.04298	0.869642	1.25086	0.649989	0.885295
Smoker	miR-6825-5p	363	0.927425	0.750959	1.14536	0.484146	0.802308
Smoker	miR-6829-5p	363	0.858208	0.690069	1.06732	0.169319	0.770067
Smoker	miR-6830-5p	363	0.912818	0.731977	1.13834	0.418075	0.784105
Smoker	miR-6836-5p	363	0.915937	0.716291	1.17123	0.483933	0.802308
Smoker	miR-6837-5p	363	0.824206	0.642826	1.05676	0.127364	0.770067
Smoker	miR-6845-5p	363	0.920104	0.76149	1.11176	0.388386	0.771249
Smoker	miR-6848-5p	363	0.903092	0.718501	1.13511	0.382277	0.770067
Smoker	miR-6851-5p	363	0.873126	0.712306	1.07026	0.191465	0.770067
Smoker	miR-6859-5p	363	0.954017	0.781799	1.16417	0.643054	0.881978
Smoker	miR-6862-5p	363	0.861881	0.640696	1.15943	0.325935	0.770067
Smoker	miR-6865-5p	363	0.853416	0.684381	1.0642	0.159292	0.770067
Smoker	miR-6869-5p	363	1.01944	0.796013	1.30558	0.878765	0.952293
Smoker	miR-6870-5p	363	0.806599	0.660264	0.985366	0.0353519	0.705355
Smoker	miR-6873-5p	363	0.924028	0.729536	1.17037	0.51229	0.803931
Smoker	miR-6875-5p	363	0.879364	0.737628	1.04833	0.151688	0.770067
Smoker	miR-6877-3p	363	0.843057	0.681873	1.04234	0.114818	0.770067
Smoker	miR-6877-5p	363	0.954796	0.793257	1.14923	0.624745	0.871913
Smoker	miR-6880-5p	363	0.875595	0.707628	1.08343	0.2215	0.770067
Smoker	miR-6881-5p	363	0.90816	0.738811	1.11633	0.360249	0.770067
Smoker	miR-6884-5p	363	0.855114	0.643378	1.13653	0.280903	0.770067
Smoker	miR-6887-5p	363	0.907582	0.73665	1.11818	0.362396	0.770067
Smoker	miR-6892-3p	363	0.911414	0.715922	1.16029	0.451429	0.78812
Smoker	miR-6893-5p	363	0.964027	0.79986	1.16189	0.700507	0.908708
Smoker	miR-6894-5p	363	0.874915	0.702458	1.08971	0.232883	0.770067
Smoker	miR-6895-5p	363	0.837452	0.660628	1.0616	0.142665	0.770067
Smoker	miR-7107-5p	363	1.01579	0.869742	1.18637	0.843177	0.952293
Smoker	miR-7108-5p	363	0.980867	0.776852	1.23846	0.871013	0.952293
Smoker	miR-7109-5p	363	0.892624	0.726999	1.09598	0.278039	0.770067
Smoker	miR-711	363	0.861205	0.686371	1.08057	0.196827	0.770067
Smoker	miR-7111-5p	363	0.984215	0.842535	1.14972	0.840987	0.952293
Smoker	miR-7114-3p	363	0.91794	0.753309	1.11855	0.395856	0.782376
Smoker	miR-7150	363	0.990624	0.806769	1.21638	0.928338	0.972434
Smoker	miR-7515	363	0.938649	0.763142	1.15452	0.548848	0.831033
Smoker	miR-760	363	0.968196	0.791762	1.18395	0.752846	0.926695
Smoker	miR-765	363	0.832736	0.669707	1.03545	0.0996456	0.770067
Smoker	miR-766-3p	363	0.842236	0.660361	1.0742	0.166578	0.770067
Smoker	miR-7845-5p	363	1.05546	0.820778	1.35725	0.673983	0.893668
Smoker	miR-7846-3p	363	1.00374	0.824784	1.22154	0.970243	0.984339
Smoker	miR-7851-3p	363	0.83199	0.656914	1.05373	0.127051	0.770067
Smoker	miR-8052	363	0.923551	0.735024	1.16043	0.4948	0.803931
Smoker	miR-8069	363	0.995984	0.835327	1.18754	0.964242	0.981442
Smoker	miR-8071	363	0.838118	0.680957	1.03155	0.095557	0.770067
Smoker	miR-8078	363	0.817311	0.658103	1.01504	0.0680069	0.770067
Smoker	miR-8085	363	0.906216	0.756872	1.08503	0.283815	0.770067
Smoker	miR-8089	363	0.936809	0.75918	1.156	0.542833	0.831033
Smoker	miR-874-3p	363	0.892528	0.723558	1.10096	0.288339	0.770067
Smoker	miR-877-5p	363	0.883964	0.716286	1.09089	0.25043	0.770067
Smoker	miR-885-3p	363	0.96023	0.782103	1.17893	0.698277	0.908627
Smoker	miR-885-5p	363	0.915251	0.705858	1.18676	0.504057	0.803931
Smoker	miR-920	363	0.866464	0.719811	1.043	0.129773	0.770067
Smoker	miR-92a-3p	363	0.910999	0.716288	1.15864	0.447392	0.78812
Smoker	miR-92b-3p	363	0.952098	0.749502	1.20946	0.687602	0.903151
Smoker	miR-92b-5p	363	0.842576	0.629554	1.12768	0.249362	0.770067
Smoker	miR-93-5p	363	0.981324	0.76149	1.26462	0.884168	0.952293
Smoker	miR-937-5p	363	0.922706	0.759943	1.12033	0.416533	0.784105
Smoker	miR-939-5p	363	0.906795	0.709473	1.159	0.434541	0.78812
Smoker	miR-99a-5p	363	1.0081	0.787105	1.29114	0.949068	0.978106
Smoker	miR-99b-5p	363	0.943449	0.741469	1.20045	0.635781	0.877116
